# Supplementary material for: Essential Oils of Artemisia frigida Plants (Asteraceae): Conservatism and Lability of the Composition
Source: Plants (Basel). 2023 Sep 28;12(19):3422. doi: 10.3390/plants12193422 (PMC10574723; doi:10.3390/plants12193422)
Supplement: Supplementary file 1 [file plants-12-03422-s001.zip]

Archive with 1 entries (1 files):
- plants-2614601-supplementary_final.xlsx
