# Supplementary material for: Essential Oils of Artemisia frigida Plants (Asteraceae): Conservatism and Lability of the Composition
Source: Plants (Basel). 2023 Sep 28;12(19):3422. doi: 10.3390/plants12193422 (PMC10574723; doi:10.3390/plants12193422)
Supplement: Supplementary file 1 [file plants-12-03422-s001.zip › plants-2614601-supplementary_final.xlsx]

## Sheet: Table S1
Table S1. Chemical composition of EOs obtained from the aerial parts of A. frigida from Russia and China (2016-2021)
RI*	Component	Peak Area (%)
		BURi 12.08.2016	BURi 30.08.2017	BURi 26.08.2020	BURi 08.08.2020	BURi 22.08.2018	BURi 01.07.2017	BURi 17.09.2021	BURi 20.08.2021	BURi 27.07.2021	BURs 24.08.2016	BURs30.08.2017	BURe 24.08.2017	BURe 25.08.2016	BURroad 19.08.2021	BURroad 17.09.2021	BURhill 19.08.2021	BURhill 27.07.2021	BUR 1343 m 17.08.2016	BURss 24.08.2016	BUR27.08.2020	BUR 08.07.2017	BUR 31.08.2017	BUR12.08.2017	OLNp 05.08.2017	OLNs 05.08.2017	OLNsh 05.08.2021	CHN, 2016 4333m
Acyclic compounds
979	oct-1-en-3-ol										0.2	0.08	0.29
987	hept-5-en-2-one, 6-methyl-						0.02															0.11				0.01
1105	nonanal		0.46					0.46				0.72	0.67			0.36											0.14
1187	cryptone																		0.26
1260	dec-4-en-1-ol, (Z)-																											0.43
1317	deca-2,4-dienal, (2E,4E)-			0.04		0.29		0.26	0.14		0.33				0.31	0.08		0.1		0.17	0.22	0.1	0.11			0.11	0.05
1332	2,4-decadienoic acid, methyl ester, (Z,E)-																											1.14
1365	undec-2-enal, (E)-										0.18
1370	decanoic acid														0.84					0.41							0.8
1492	pentadec-1-ene																		0.26
1498	capillene																		3.5
1712	pentadecanal	0.11		0.16	0.13	0.26		1.53	0.4	0.35			0.37		0.41	0.2		0.25			0.85
1900	nonadecane, n-		0.18									0.2	0.33
∑Acyclic compounds		0.11	0.64	0.2	0.13	0.55	0.02	2.25	0.54	0.35	0.71	1	1.66	0	1.56	0.64	0	0.35	4.02	0.58	1.07	0.21	0.11	0	0	0.12	0.99	1.57
Aromatic compounds
958	benzaldehyde										0.36
1042	phenylacetaldehyde																					0.23
1130	cyclohexene, 4-acetyl-1-methyl-										0.06
1199	methyl chavicol																						0.43
1293	phenol, 4-(1-methylpropyl)-	0.14		0.07	0.1	0.19	0.16							0.11						0.3	0.2		0.56		0.24	0.16
1359	eugenol									0.15						0.16	0.15	0.13									0.12
1385	methyl cinnamate, (E)-																											0.14
1406	methyl eugenol			0.12																			0.21	0.05				16.16
1559	elemicin																											1.75
∑Aromatic compounds		0.14	0	0.19	0.1	0.19	0.16	0	0	0.15	0.42	0	0	0.11	0	0.16	0.15	0.13	0	0.3	0.2	0.23	1.2	0.05	0.24	0.16	0.12	18.05
Acyclic monoterpenes
991	myrcene, β-	1	0.88	0.9	0.13	1.18		0.31			0.24	0.47	1.24	0.42	0.39	0.22	0.09		0.44	0.34	0.26		0.34	1.86	0.1	0.43	0.31
1048	ocimene, trans-β-																		0.21									2.38
1073	furanolinalool oxide, trans-										0.26									0.21
1100	linalool		0.58	2.41	0.97	0.86	0.08	0.34	0.23	0.27	0.78	0.66	2.21	1.93	0.32	0.78	0.75	0.39	0.1	3.71	0.69	0.15	1.39		2.14	5.24	0.59	0.63
1129	ocimene, allo-																											0.21
1154	citronellal																											0.14
1229	citronellol																		0.23
1230	nerol			0.11	0.1				0.28												0.26				0.2			1.25
1242	neral																									0.12
1255	geraniol	0.27		0.1	0.31	0.23	0.1														0.22		0.23	0.07		0.13		0.3
1273	geranial	0.11				0.18			0.07												0.09				0.07	0.15	0.11
1366	neryl acetate								1.52				0.5
1385	geranylacetate	0.23		0.03																	0.09							0.07
∑Acyclic monoterpenes		1.61	1.46	3.55	1.51	2.45	0.18	0.65	2.1	0.27	1.28	1.13	3.95	2.35	0.71	1	0.84	0.39	0.98	4.26	1.61	0.15	1.96	1.93	2.51	6.07	1.01	4.98
Monocyclic monoterpenes
990	cineol, 1,8-, 2,3-dehydro-						0.31								0.19			0.09										0.38
1004	phellandrene, α-						0.03				0.12	0.07				0.04	0.1	0.03	5.71			0.09	0.27				0.03
1017	terpinene, α-	1.18	0.95	0.68	1.08	1.07	1.11	0.4	0.34	0.42	0.65	0.98	0.91	0.5	0.21	1.71	1.63	0.65			0.61	1.97	0.86	0.39	0.36	0.84	0.96	0.18
1024	cymol, para-	0.84	1.66	0.7	1.13	0.58	0.81	0.64	0.71	0.51	1.16	2.12	0.94	0.39	0.28	0.85	1.17	0.75		12.6	1.17	1.43	1.66	1.05	0.24	0.54	0.78	0.26
1028	phellandrene, β-																					0.09	0.31
1028	limonene			0.09		0.14	0.19							0.09							0.1			0.18	0.05	0.24	0.12
1031	cineol, 1,8-	9.4	16.15	12.05	12.22	10.51	6.9	3.27	6.33	5.11	9	18.75	14.55	6.43	1.28	4.52	12.56	3.19		5.8	11.96	12.98	5.84	15.24	3.94	3.88		1.28
1058	terpinene, γ-	1.84	1.74	1.61	1.92	1.83	2.12	0.9	0.73	0.95	1.39	1.73	1.71	0.84	0.41	3.54	3.03	1.27		0.6	1.35	3.61	1.5	0.8	1.13	1.41	1.61	0.52
1088	terpinolene	0.52	0.53					0.34	0.23	0.27	0.41	0.5	0.61		0.32	0.78	0.75	0.39		0.27							0.59
1103	filifolone														2.16			0.96
1112	mentha-1,3,8-triene																						0.05	0.16
1121	menth-2-en-1-ol, para-, cis-	0.5	0.5	0.43	0.51			0.6	0.29	0.44	0.73					0.76	0.92	0.35	0.26		0.86						1.47
1126	campholenal, α-		0.19	0.35	0.48	0.39	0.85	0.13	0.24	0.22						0.23	0.19				0.48	0.87	0.13		0.79		0.13	0.21
1126	campholenol, α-	0.19		0.14	0.19	0.16	0.25														0.2	0.39	0.09	0.08				0.22
1141	menth-2-en-1-ol, para-, trans-	0.23		0.31	0.49	0.49	0.65	0.55		0.38				0.27		0.72	0.75	0.17	0.27		0.4	0.88	0.8	0.14	0.43	0.64	0.45	0.63
1169	campholenol, γ-						0.25
1177	terpinen-4-ol	5.12	5.29	4.71	6.07	4.63	7.19	3.38	3.27	6.42	5.95	5.72		2.76	2.16	11.4	11.82	4.59	0.07	2.06	6.15	8.95	7.07	2.33	6.08	5	6.19	0.69
1184	cymen-8-ol, meta-			0.16	0.18		0.08				0.2										0.06	0.15	0.18	0.07	0.15
1186	cymen-8-ol, para-																						0.43
1191	terpineol, α-	3.61	3.71	2.17	1.21	6.49	9.88	7.4	2.81	2.6	1.57	1.2	5.17	1.68	0.42	1.55	4.59	0.83	0.09	0.55	2.78	0.72	2.01		2.45	3.21	3.15	0.41
1195	piperitol, cis-			0.25	0.26	0.81	0.72				0.33								0.1		0.2	0.11	0.59	0.14		0.14
1207	piperitol, trans-		0.27					0.28		0.22		0.35	2.21			0.3	0.35	0.1									0.21
1219	carveol, trans-	0.42	0.41	0.21	0.29	0.32	0.18	0.27	0.27	0.19	0.51					0.12	0.17	0.08	0.07		0.32	0.29	0.28	0.11			0.31
1229	p-mentha-6,8-dien-2-ol, cis-			0.59		3.86	8.82					0.62									4.95					2.57		0.21
1233	carveol, cis-	0.43		0.12	0.12	0.26	0.17																0.4	0.07	0.25	0.09
1245	carvone	0.19	0.22					0.09	0.08	0.06	0.18					0.08	0.07										0.15
1255	piperitone							1.27
1275	perilla aldehyde				0.04		0.04															0.05				0.07
1276	phellandral																		0.13
1283	α-Terpinen-7-al			0.17	0.22	0.33	0.18							0.18							0.17	0.07	0.34
1292	thymol		0.15																	0.69
1302	carvacrol																	0.11		0.16
1351	terpineol acetate, α-	3.42	6.3				0.28			0.03																	0.07
1362	carvyl acetate	0.1								0.08	0.18		0.52
1399	jasmone, (Z)-	0.1	0.15					0.22	0.27	0.34	0.23	0.24				0.29	0.23			0.15							0.19
1536	isohumbertiol B		0.33	0.11	0.4	0.21		0.73	0.95	0.47				0.71		0.29	0.32	0.86			0.19	0.33	0.55		0.26	0.35	0.58
∑Monocyclic monoterpenes		28.09	38.55	24.85	26.81	32.08	41.01	20.47	16.52	18.71	22.61	32.28	26.62	13.85	7.43	27.18	38.65	14.42	6.7	22.88	31.95	32.98	23.36	20.76	16.13	18.98	16.99	4.99
Bicyclyc monoterpenes
926	thujene, α-	0.05									0.03
932	pinene, α-	0.7	0.45	0.2	0.56	0.44	0.51	0.06	0.43	0.05	0.56	0.32	0.41	0.22		0.06	0.08	0.1	1.11	0.34	0.13	0.25	0.31	0.66	0.02	0.3	0.15	0.31
947	camphene	1.49	0.92	0.5	0.59	0.99	0.79	0.14	0.66	0.13	1.49	0.82	0.77	0.29		0.22	0.13	10.09		0.82	0.26	0.97	0.67	1.38	0.04	0.09	0.22
973	sabinene			0.29	0.65	0.56	0.34														0.07	0.43		3.23	0.17	0.43
975	pinene, β-	0.51	0.28	0.21	0.21	0.18	0.16		0.17		0.3	0.28	0.21	0.07			0.2		2.32	0.06	0.29	0.11	0.13	0.5	0.01	0.06	0.1	3.53
1000	carene, 2-																			0.25
1066	sabinene hydrate, trans-	0.35							0.04	0.18						0.25	1.29										0.32
1098	sabinene hydrate, cis-												0.32
1106	thujone, α-																									10.52	0.24	0.39
1116	chrysanthenol, trans-	0.27			0.14							0.42	2.9										0.4		0.31
1117	thujone, β-																									2.59	0.04	0.24
1126	chrysanthenone		0.58												4.33			0.63
1144	camphor	19.71	24.21	23.09	16.84	16.89	19.57	15	19.65	23.46	23.83	25.91	5.51	1.54	0.6	22.95	23.2	7.62	0.09		7.86	15.99	23.12	10.21	20.88	3.01	11.13	0.24
1162	pinocarvone			0.47	0.64	0.33	0.48		0.3									0.2			0.11	1.3	0.26	0.89	0.34	0.23	0.54
1163	chrysanthenol, cis-						0.03								0.33
1166	borneol	12.58	13.69	10.66	10.46	14.13	6.96	8.3	11.14	10.02	12.41	20.77	16.29	5.81	0.71	14.52	9.73	4.71		5.18	12.69	9.25	18.71	3.31	15.93	3.35	12.99
1175	pinocamphone, iso-						0.07															0.04		0.14		0.07		0.17
1197	myrtenol	3.45	1.75	0.92	10.15	2.65	5.79	0.52	4.27	0.32	0.66			1.79		0.52		0.17			1.04	2.29	0.56	0.09	3.76	11.4	1.68
1229	bornyl formate		0.27					0.38	0.47		0.52	0.36	0.68			0.01							0.4				0.34
1237	chrysanthenyl acetate, trans-	0.09							0.12						0.21		0.12
1263	chrysanthenyl acetate, cis-	0.18			0.1		0.13							0.58	0.7			0.1				0.26	0.07	0.1			0.16
1287	bornyl acetate	5.12	4.95	3.46	4.63	5.51	1.9	3.21	6.86	6	7.41	7.95	4.35	2.7	0.56	5.43	4.15	5.51	0.21	2.01	3.65	5.76	3.58	4.06	6.85	0.61	6.57	0.16
1295	sabinyl acetate, trans-								1.02
1327	myrtenyl acetate	1.19	0.71	0.16	3.93	0.79	1.94		1.92		0.22		0.72	0.94							0.34	1.08			1.63	3.82	1.48
1378	bornyl propionate										0.97
1416	bornyl isobutanoate	0.07		0.07	0.08	0.13	0.08				0.26										0.15		0.12	0.04
1466	Isobutyric acid, 2-pinen-10-yl ester				0.54	0.72																		1.98		0.25		0.07
1468	bornyl butanoate									0.33																	0.02
1504	sabinyl 2-methylbutanoate, trans-
1519	bornyl 3-methylbutanoate									0.94
1560	myrtenyl 3-methylbutanoate	0.42
∑Bicyclyc monoterpenes		46.18	47.81	40.03	49.52	43.32	38.75	27.61	47.05	41.43	48.66	56.83	32.16	13.94	7.44	43.96	38.9	29.13	3.73	8.66	26.59	37.73	48.33	26.59	49.94	36.73	35.98	5.11
Tricyclic monoterpenes
921	tricyclene	0.13							0.07		0.11
945	fenchene, α-																											4.42
∑Tricyclic monoterpenes		0.13	0	0	0	0	0	0	0.07	0	0.11	0	0	0	0	0	0	0	0	0	0	0	0	0	0	0	0	4.42
Acyclic sesquiterpenes
1565	nerolidol, (E)-	0.62	0.16	0.17	0.16	0.43	0.23	1.1	1.03	0.39	0.12		0.6	1.24	0.17	0.54	0.37	0.72	1.24	0.92	1.38	0.25		0.07	0.44	0.57	0.85	0.26
1458	farnesene, (E)-β-			0.1		0.7													12.88	7.97	0.16	0.23		0.03		0.14
1510	farnesene, (E,E)-α-																							0.55	0.47	1.05
1496	farnesene, (Z,E)-α-			0.86	0.18														3.71	3.82		0.79	0.47		0.33			1.63
1700	farnesol, (2E, 6Z)-																		0.54	1.01
1724	farnesol, (2E, 6E)																		3.43									2.24
∑Acyclic sesquiterpenes		0.62	0.16	1.13	0.34	1.13	0.23	1.1	1.03	0.39	0.12	0	0.6	1.24	0.17	0.54	0.37	0.72	21.8	13.72	1.54	1.27	0.47	0.65	1.24	1.76	0.85	4.13
Monocyclic sesquiterpenes
1392	elemene, β-	0.23	0.36					0.85	0.35	0.88	0.16	0.37	2.03		5.33	1.08	0.4	1.28									2.18
1401	davanafuran, isomer									0.21			1.02			0.25											0.28
1418	davanafuran, cis-,threo-								0.3					0.59											1.62	1.67
1456	humulene	0.21		0.23	0.13	0.16	0.15		0.15	0.22				0.51	0.69	0.16	0.03	0.75			0.24	0.25	0.1	0.11	0.14	0.26	0.23
1462	cabreuva oxide B		0.28	0.06	0.17		0.17			0.26				0.21			0.29	0.19				0.12	0.46			0.24
1479	cabreuva oxide D								2.51								0.3						0.12
1484	germacrene D	4.5	1.69	11	6.88	6.92	5.78	2.7	1.75	2.92	0.09	1.59	3.22	6.34	13.01	4.03	1.93	7.39	5.58	3.82	5.14	2.9	0.57	3.45	4.84	5.98	5.35
1496	zingiberene, α-			0.42	0.17		0.19				2.15			0.6				0.56			0.05	0.65			1.38	0.25		2.24
1511	bisabolene, β-			0.41	0.39						0.95		1.04	2.46	2.06	0.59	0.16	1.55		1.09	0.85	0.9	0.44				0.75	1.16
1518	bisabolene, (Z)-γ-													0.44					0.79									0.47
1524	sesquiphellandrene, β-																		2.06	1.49								8.91
1545	bisabolene, (E)-α-								0.17						0.14				0.46									0.5
1688	bisabolol, α-			0.23			0.11							2.16				0.26			0.38	1.61	0.21	0.19		0.58
1688	germacra-4(15),5,10(14)-trien-1-ol	0.53		1.1	0.63	0.57	0.33							2.9							1.65	0.7	0.64	0.72
1694	acorenone												0.39						5.25
1748	bisabolone, (6S,7R)-												1.07
∑Monocyclic sesquiterpenes		5.47	2.33	13.45	8.37	7.65	6.73	3.55	5.23	4.49	3.35	1.96	8.77	16.21	21.23	6.11	3.11	11.98	14.14	6.4	8.31	7.13	2.54	4.47	7.98	8.98	8.79	13.28
Bicyclic sesquiterpenes
1339	bicycloelemene	0.32		0.24		0.44	0.23							0.13						0.14	0.11	0.15			0.21	0.28	0.06
1412	isocaryopyllene			1.7	1.28	0.32	1.21	2.47	2.21	2.41				9.96	10.12	3.45		7.11			5.46	4.28	1.09	1.44	2.78	3	3.71
1422	caryophyllene	0.78	0.3	1.05	0.73		0.75	0.29	0.16	0.51	0.56		1.23	2.99	3.17	0.91		2.9	3.31	1.22	2.06	2.25	0.24	0.66	1.29	1.39	0.68	17.78
1442	selina-4,11-diene	0.33		0.42	0.16	0.11		0.39	0.19	0.61				0.6	2.52	0.38		0.46			0.33		0.14	0.6	0.26		0.3
1452	himachalene, α-																		0.7
1471	aristolochene, 4,5-di-epi-			0.7	0.16	0.22	0.03		0.28	0.49					2.37	1.27		0.31			0.38			0.19
1477	amorpha-4,11-diene																											0.91
1488	selinene, β-	1.19				0.96	0.1	0.87	0.43	1.51	1.22		2		6.73	0.75	0.79	0.69			1.69		0.51	1.14	2.74	2.89	2.17
1500	bicyclogermacrene	1.74	0.52	3.01	1.45	1.91	1.15	0.61	0.61	1.59			1.18	1.64	2.68	0.65	0.65	2.01			1.14	0.67		1.49		2.15	1.44
1501	himachalene, β-																		0.58
1517	cadinene, γ-			0.2	0.27	0.23									0.31	0.08					0.3		0.2		0.27		0.4
1527	cadinene, δ-	0.2		0.28	0.25	0.41		1.3	0.93				0.44	0.82	0.14	0.45	0.32	0.37			0.54	0.41	0.73	0.29	0.46	0.48	0.12
1535	calamenene, cis-										0.69
1555	salviadienol							1.36	0.64							0.84			0.67
1568	mint oxide									0.32					0.46	0.16		0.51									0.48
1586	caryophyllene oxide	0.51	0.47	0.66	0.55	0.32	0.4	2.18	2.05	1.91	1.03	0.28	3.17	5.05	6.94	2.54	1.7	4.21	3.54	3.49	3.5	2.03	0.85	0.79	1.48	1.61	3.03
1598	salvial-4(14)-en-1-one	0.22			0.11		0.14	0.46	0.34	0.33	0.51		0.38	0.78	0.79	0.41	0.2	0.35	0.9	0.74	0.47	0.36	0.62	0.16	0.16	0.35	0.62
1605	copaborneol			0.17	0.21													0.3			0.72
1613	rosifoliol																		3.6
1632	guaia-6,10(14)-dien-4-β-ol																				0.67
1633	eudesmol, γ-										0.49								1.4	0.76	0.84
1636	amorph-4-en-7-ol																											1.22
1636	caryophylla-3(15),7(14)-dien-6-ol																											14.36
1641	caryophylla-4(12),8(13)-diene-5α-ol						0.06						0.8	1.92
1644	muurolol, T-			0.44			0.16				0.68				0.6								0.36
1645	alismol																					0.37
1651	eudesmol, β-	0.69
1658	cadinol, α-			0.85	0.52						1.28										2.17		0.4
1660	neointermedeol	0.39	1.15					3.61		3.3			1.66		4.81			1.59									0.64
1675	valeranone																	0.3
1677	cadalene										0.5
1688	eudesma-4(15),7-dien-1β-ol		0.3					1.61	1.31	1.1	0.78		1.06		2.16	1.11		0.77									1.75
1739	mintsulfide										0.19
1746	cyperone, α-									0.35
1756	costol, β-		0.11								0.99
1791	methyl isocostate	0.49								0.27	0.3
∑Bicyclic sesquiterpenes		6.86	2.85	9.72	5.69	4.92	4.23	15.15	9.15	14.7	9.22	0.28	11.92	23.89	43.8	13	3.66	21.88	14.7	6.35	20.38	10.52	5.14	6.76	9.65	12.15	15.4	34.27
Tricyclic sesquiterpenes
1325	silphiperfol-5-ene			1.2	1.43	1	0.97	0.39						0.13	0.16			0.71				1.22	0.38	0.78	0.12	0.29		0.1
1344	silphiperfol-5-ene, 7-epi-	0.59	0.42	0.11							0.31	0.37											0.17
1368	cyclosativene			1.8	2.01	1.57	1.09							0.13							0.25	1.72	1.13	0.89	0.33	0.29
1376	silphiperfol-6-ene							1.45	0.68	0.59					1.66	0.56	0.08	2.14		0.24							0.41
1378	copaene, α-	0.36	0.54	0.58	0.52	0.43	0.44	0.47	0.4	0.64		0.83	0.63	0.44	0.67	0.36	0.18	0.82	0.23	0.34	1.25	0.62		0.4	0.71	0.63	0.67
1386	isocomene																			0.08
1387	bourbonene, β-			0.22	0.18	0.15	0.09			0.21			0.36	0.22		0.25					0.4	0.09	0.13				0.28
1432	copaene, β-	0.11		0.09	0.04	0.1	0.11			0.03				0.09				0.15			0.14			0.05	0.09	0.11	0.04
1440	aromadendrene							0.79		0.35				1.3	1.64	0.48							0.05				0.83
1464	aromadendrene, allo-			0.22	0.28				0.42	0.17					0.08	0.12		0.2			0.26			0.09		0.02	0.32
1580	spathulenol	1.61	1.62	1.7	1.1	1.18	0.88	6.35	6.64	7.95	3.62	0.79	3.08	5.05	9.84	3.59	4.42	9.34	14.05	12.87	4.71	2.37	2.42	1.77	3.23	3.42	7.34
1613	aromadendrene oxide-(1)												0.49
1618	cubenol, 1,10-di-epi-																		2.15
1624	silphiperfol-6-en-5-one		0.46	0.48	0.58	0.57	0.12	2.48	2.17	2.45	0.56	0.46			2.51	1.48		4.43		0.86	0.25	0.5	0.58	0.11	0.21		0.89
1640	isospathulenol		0.27	0.48	0.41			0.98	0.53	0.96					1.1	0.4			1.87	1.22	1.09		0.61	0.44	0.66	0.43	1.16
1678	Aromadendrene oxide-(2)												0.6
1760	cyclocolorenone												0.54						0.54
1812	ledene oxide-(II)												1.04
∑Tricyclic sesquiterpenes		2.67	3.31	6.88	6.55	5	3.7	12.91	10.84	13.35	4.49	2.45	6.74	7.36	17.66	7.24	4.68	17.79	18.84	15.61	8.35	6.52	5.47	4.53	5.35	5.19	11.94	0.1
Total identified		91.88	97.11	100	99.02	97.29	95.01	83.69	92.53	93.84	90.97	95.93	92.42	78.95	100	99.83	90.36	96.79	84.91	78.76	100	96.74	88.58	65.74	93.04	90.14	92.07	90.9
*RI, retention indices: experimental, retention index as determined on HP-5MS column using the homologous series of n-hydrocarbons

## Sheet: Table S2
Table S2. Chemical composition of EOs obtained from the aerial parts of A. frigida from Russia and China (2016-2021) sorted by groups
RI*	Component	Peak Area (%)
		BURi 12.08.2016	BURi 30.08.2017	BURi 26.08.2020	BURi 08.08.2020	BURi 22.08.2018	BURi 01.07.2017	BURi 17.09.2021	BURi 20.08.2021	BURi 27.07.2021	BURs 24.08.2016	BURs30.08.2017	BURe 24.08.2017	BURe 25.08.2016	BURroad 19.08.2021	BURroad 17.09.2021	BURhill 19.08.2021	BURhill 27.07.2021	BUR 1343 m 17.08.2016	BURss 24.08.2016	BUR27.08.2020	BUR 08.07.2017	BUR 31.08.2017	BUR12.08.2017	OLNp 05.08.2017	OLNs 05.08.2017	OLNsh 05.08.2021	CHN, 2016 4333m
I group
1287	bornyl acetate	5.12	4.95	3.46	4.63	5.51	1.9	3.21	6.86	6	7.41	7.95	4.35	2.7	0.56	5.43	4.15	5.51	0.21	2.01	3.65	5.76	3.58	4.06	6.85	0.61	6.57	0.16
1058	terpinene, γ-	1.84	1.74	1.61	1.92	1.83	2.12	0.9	0.73	0.95	1.39	1.73	1.71	0.84	0.41	3.54	3.03	1.27		0.6	1.35	3.61	1.5	0.8	1.13	1.41	1.61	0.52
1024	cymol, para-	0.84	1.66	0.7	1.13	0.58	0.81	0.64	0.71	0.51	1.16	2.12	0.94	0.39	0.28	0.85	1.17	0.75		12.6	1.17	1.43	1.66	1.05	0.24	0.54	0.78	0.26
1177	terpinen-4-ol	5.12	5.29	4.71	6.07	4.63	7.19	3.38	3.27	6.42	5.95	5.72		2.76	2.16	11.4	11.82	4.59	0.07	2.06	6.15	8.95	7.07	2.33	6.08	5	6.19	0.69
1191	terpineol, α-	3.61	3.71	2.17	1.21	6.49	9.88	7.4	2.81	2.6	1.57	1.2	5.17	1.68	0.42	1.55	4.59	0.83	0.09	0.55	2.78	0.72	2.01		2.45	3.21	3.15	0.41
1144	camphor	19.71	24.21	23.09	16.84	16.89	19.57	15	19.65	23.46	23.83	25.91	5.51	1.54	0.6	22.95	23.2	7.62	0.09		7.86	15.99	23.12	10.21	20.88	3.01	11.13	0.24
932	pinene, α-	0.7	0.45	0.2	0.56	0.44	0.51	0.06	0.43	0.05	0.56	0.32	0.41	0.22		0.06	0.08	0.1	1.11	0.34	0.13	0.25	0.31	0.66	0.02	0.3	0.15	0.31
1484	germacrene D	4.5	1.69	11	6.88	6.92	5.78	2.7	1.75	2.92	0.09	1.59	3.22	6.34	13.01	4.03	1.93	7.39	5.58	3.82	5.14	2.9	0.57	3.45	4.84	5.98	5.35
1586	caryophyllene oxide	0.51	0.47	0.66	0.55	0.32	0.4	2.18	2.05	1.91	1.03	0.28	3.17	5.05	6.94	2.54	1.7	4.21	3.54	3.49	3.5	2.03	0.85	0.79	1.48	1.61	3.03
1580	spathulenol	1.61	1.62	1.7	1.1	1.18	0.88	6.35	6.64	7.95	3.62	0.79	3.08	5.05	9.84	3.59	4.42	9.34	14.05	12.87	4.71	2.37	2.42	1.77	3.23	3.42	7.34
1100	linalool		0.58	2.41	0.97	0.86	0.08	0.34	0.23	0.27	0.78	0.66	2.21	1.93	0.32	0.78	0.75	0.39	0.1	3.71	0.69	0.15	1.39		2.14	5.24	0.59	0.63
1017	terpinene, α-	1.18	0.95	0.68	1.08	1.07	1.11	0.4	0.34	0.42	0.65	0.98	0.91	0.5	0.21	1.71	1.63	0.65			0.61	1.97	0.86	0.39	0.36	0.84	0.96	0.18
1031	cineol, 1,8-	9.4	16.15	12.05	12.22	10.51	6.9	3.27	6.33	5.11	9	18.75	14.55	6.43	1.28	4.52	12.56	3.19		5.8	11.96	12.98	5.84	15.24	3.94	3.88		1.28
1166	borneol	12.58	13.69	10.66	10.46	14.13	6.96	8.3	11.14	10.02	12.41	20.77	16.29	5.81	0.71	14.52	9.73	4.71		5.18	12.69	9.25	18.71	3.31	15.93	3.35	12.99
1565	nerolidol, (E)-	0.62	0.16	0.17	0.16	0.43	0.23	1.1	1.03	0.39	0.12		0.6	1.24	0.17	0.54	0.37	0.72	1.24	0.92	1.38	0.25		0.07	0.44	0.57	0.85	0.26
947	camphene	1.49	0.92	0.5	0.59	0.99	0.79	0.14	0.66	0.13	1.49	0.82	0.77	0.29		0.22	0.13	10.09		0.82	0.26	0.97	0.67	1.38	0.04	0.09	0.22
1422	caryophyllene	0.78	0.3	1.05	0.73		0.75	0.29	0.16	0.51	0.56		1.23	2.99	3.17	0.91		2.9	3.31	1.22	2.06	2.25	0.24	0.66	1.29	1.39	0.68	17.78
1378	copaene, α-	0.36	0.54	0.58	0.52	0.43	0.44	0.47	0.4	0.64		0.83	0.63	0.44	0.67	0.36	0.18	0.82	0.23	0.34	1.25	0.62		0.4	0.71	0.63	0.67
975	pinene, β-	0.51	0.28	0.21	0.21	0.18	0.16		0.17		0.3	0.28	0.21	0.07			0.2		2.32	0.06	0.29	0.11	0.13	0.5	0.01	0.06	0.1	3.53
1598	salvial-4(14)-en-1-one	0.22			0.11		0.14	0.46	0.34	0.33	0.51		0.38	0.78	0.79	0.41	0.2	0.35	0.9	0.74	0.47	0.36	0.62	0.16	0.16	0.35	0.62
991	myrcene, β-	1	0.88	0.9	0.13	1.18		0.31			0.24	0.47	1.24	0.42	0.39	0.22	0.09		0.44	0.34	0.26		0.34	1.86	0.1	0.43	0.31
∑I group		71.7	80.24	78.51	68.07	74.57	66.6	56.9	65.7	70.59	72.67	91.17	66.58	47.47	41.93	80.13	81.93	65.43	33.28	57.47	68.36	72.92	71.89	49.09	72.32	41.92	63.29	26.25
II group
1141	menth-2-en-1-ol, para-, trans-	0.23		0.31	0.49	0.49	0.65	0.55		0.38				0.27		0.72	0.75	0.17	0.27		0.4	0.88	0.8	0.14	0.43	0.64	0.45	0.63
1197	myrtenol	3.45	1.75	0.92	10.15	2.65	5.79	0.52	4.27	0.32	0.66			1.79		0.52		0.17			1.04	2.29	0.56	0.09	3.76	11.4	1.68
1500	bicyclogermacrene	1.74	0.52	3.01	1.45	1.91	1.15	0.61	0.61	1.59			1.18	1.64	2.68	0.65	0.65	2.01			1.14	0.67		1.49		2.15	1.44
1624	silphiperfol-6-en-5-one		0.46	0.48	0.58	0.57	0.12	2.48	2.17	2.45	0.56	0.46			2.51	1.48		4.43		0.86	0.25	0.5	0.58	0.11	0.21		0.89
1219	carveol, trans-	0.42	0.41	0.21	0.29	0.32	0.18	0.27	0.27	0.19	0.51					0.12	0.17	0.08	0.07		0.32	0.29	0.28	0.11			0.31
1456	humulene	0.21		0.23	0.13	0.16	0.15		0.15	0.22				0.51	0.69	0.16	0.03	0.75			0.24	0.25	0.1	0.11	0.14	0.26	0.23
1527	cadinene, δ-	0.2		0.28	0.25	0.41		1.3	0.93				0.44	0.82	0.14	0.45	0.32	0.37			0.54	0.41	0.73	0.29	0.46	0.48	0.12
1488	selinene, β-	1.19				0.96	0.1	0.87	0.43	1.51	1.22		2		6.73	0.75	0.79	0.69			1.69		0.51	1.14	2.74	2.89	2.17
1412	isocaryopyllene			1.7	1.28	0.32	1.21	2.47	2.21	2.41				9.96	10.12	3.45		7.11			5.46	4.28	1.09	1.44	2.78	3	3.71
1536	isohumbertiol B		0.33	0.11	0.4	0.21		0.73	0.95	0.47				0.71		0.29	0.32	0.86			0.19	0.33	0.55		0.26	0.35	0.58
1126	campholenal, α-		0.19	0.35	0.48	0.39	0.85	0.13	0.24	0.22						0.23	0.19				0.48	0.87	0.13		0.79		0.13	0.21
1442	selina-4,11-diene	0.33		0.42	0.16	0.11		0.39	0.19	0.61				0.6	2.52	0.38		0.46			0.33		0.14	0.6	0.26		0.3
1640	isospathulenol		0.27	0.48	0.41			0.98	0.53	0.96					1.1	0.4			1.87	1.22	1.09		0.61	0.44	0.66	0.43	1.16
1327	myrtenyl acetate	1.19	0.71	0.16	3.93	0.79	1.94		1.92		0.22		0.72	0.94							0.34	1.08			1.63	3.82	1.48
1511	bisabolene, β-			0.41	0.39						0.95		1.04	2.46	2.06	0.59	0.16	1.55		1.09	0.85	0.9	0.44				0.75	1.16
1317	deca-2,4-dienal, (2E,4E)-			0.04		0.29		0.26	0.14		0.33				0.31	0.08		0.1		0.17	0.22	0.1	0.11			0.11	0.05
1121	menth-2-en-1-ol, para-, cis-	0.5	0.5	0.43	0.51			0.6	0.29	0.44	0.73					0.76	0.92	0.35	0.26		0.86						1.47
1088	terpinolene	0.52	0.53					0.34	0.23	0.27	0.41	0.5	0.61		0.32	0.78	0.75	0.39		0.27							0.59
1325	silphiperfol-5-ene			1.2	1.43	1	0.97	0.39						0.13	0.16			0.71				1.22	0.38	0.78	0.12	0.29		0.1
∑II group		9.98	5.67	10.74	22.33	10.58	13.11	12.89	15.53	12.04	5.59	0.96	5.99	19.83	29.34	11.81	5.05	20.2	2.47	3.61	15.44	14.07	7.01	6.74	14.24	25.82	17.51	2.1
III group
1162	pinocarvone			0.47	0.64	0.33	0.48		0.3									0.2			0.11	1.3	0.26	0.89	0.34	0.23	0.54
1392	elemene, β-	0.23	0.36					0.85	0.35	0.88	0.16	0.37	2.03		5.33	1.08	0.4	1.28									2.18
1432	copaene, β-	0.11		0.09	0.04	0.1	0.11			0.03				0.09				0.15			0.14			0.05	0.09	0.11	0.04
1712	pentadecanal	0.11		0.16	0.13	0.26		1.53	0.4	0.35			0.37		0.41	0.2		0.25			0.85
1387	bourbonene, β-			0.22	0.18	0.15	0.09			0.21			0.36	0.22		0.25					0.4	0.09	0.13				0.28
1293	phenol, 4-(1-methylpropyl)-	0.14		0.07	0.1	0.19	0.16							0.11						0.3	0.2		0.56		0.24	0.16
1195	piperitol, cis-			0.25	0.26	0.81	0.72				0.33								0.1		0.2	0.11	0.59	0.14		0.14
1399	jasmone, (Z)-	0.1	0.15					0.22	0.27	0.34	0.23	0.24				0.29	0.23			0.15							0.19
1496	zingiberene, α-			0.42	0.17		0.19				2.15			0.6				0.56			0.05	0.65			1.38	0.25		2.24
1462	cabreuva oxide B		0.28	0.06	0.17		0.17			0.26				0.21			0.29	0.19				0.12	0.46			0.24
1339	bicycloelemene	0.32		0.24		0.44	0.23							0.13						0.14	0.11	0.15			0.21	0.28	0.06
1471	aristolochene, 4,5-di-epi-			0.7	0.16	0.22	0.03		0.28	0.49					2.37	1.27		0.31			0.38			0.19
1464	aromadendrene, allo-			0.22	0.28				0.42	0.17					0.08	0.12		0.2			0.26			0.09		0.02	0.32
1368	cyclosativene			1.8	2.01	1.57	1.09							0.13							0.25	1.72	1.13	0.89	0.33	0.29
1255	geraniol	0.27		0.1	0.31	0.23	0.1														0.22		0.23	0.07		0.13		0.3
1004	phellandrene, α-						0.03				0.12	0.07				0.04	0.1	0.03	5.71			0.09	0.27				0.03
1126	campholenol, α-	0.19		0.14	0.19	0.16	0.25														0.2	0.39	0.09	0.08				0.22
1263	chrysanthenyl acetate, cis-	0.18			0.1		0.13							0.58	0.7			0.1				0.26	0.07	0.1			0.16
1688	germacra-4(15),5,10(14)-trien-1-ol	0.53		1.1	0.63	0.57	0.33							2.9							1.65	0.7	0.64	0.72
1688	eudesma-4(15),7-dien-1β-ol		0.3					1.61	1.31	1.1	0.78		1.06		2.16	1.11		0.77									1.75
1028	limonene			0.09		0.14	0.19							0.09							0.1			0.18	0.05	0.24	0.12
1184	cymen-8-ol, meta-			0.16	0.18		0.08				0.2										0.06	0.15	0.18	0.07	0.15
1207	piperitol, trans-		0.27					0.28		0.22		0.35	2.21			0.3	0.35	0.1									0.21
1233	carveol, cis-	0.43		0.12	0.12	0.26	0.17																0.4	0.07	0.25	0.09
1245	carvone	0.19	0.22					0.09	0.08	0.06	0.18					0.08	0.07										0.15
1229	bornyl formate		0.27					0.38	0.47		0.52	0.36	0.68			0.01							0.4				0.34
1416	bornyl isobutanoate	0.07		0.07	0.08	0.13	0.08				0.26										0.15		0.12	0.04
973	sabinene			0.29	0.65	0.56	0.34														0.07	0.43		3.23	0.17	0.43
1688	bisabolol, α-			0.23			0.11							2.16				0.26			0.38	1.61	0.21	0.19		0.58
1517	cadinene, γ-			0.2	0.27	0.23									0.31	0.08					0.3		0.2		0.27		0.4
1376	silphiperfol-6-ene							1.45	0.68	0.59					1.66	0.56	0.08	2.14		0.24							0.41
1283	terpinen-7-al, α-			0.17	0.22	0.33	0.18							0.18							0.17	0.07	0.34
1458	farnesene, (E)-β-			0.1		0.7													12.88	7.97	0.16	0.23		0.03		0.14
1496	farnesene, (Z,E)-α-			0.86	0.18														3.71	3.82		0.79	0.47		0.33			1.63
1660	neointermedeol	0.39	1.15					3.61		3.3			1.66		4.81			1.59									0.64
1273	geranial	0.11				0.18			0.07												0.09				0.07	0.15	0.11
1229	p-mentha-6,8-dien-2-ol, cis-			0.59		3.86	8.82					0.62									4.95					2.57		0.21
1440	aromadendrene							0.79		0.35				1.3	1.64	0.48							0.05				0.83
∑III group		3.37	3	8.92	7.07	11.42	14.08	10.81	4.63	8.35	4.93	2.01	8.37	8.7	19.47	5.87	1.52	8.13	22.4	12.62	11.45	8.86	6.8	7.03	3.88	6.05	8.76	4.6
IV group
1105	nonanal		0.46					0.46				0.72	0.67			0.36											0.14
1230	nerol			0.11	0.1				0.28												0.26				0.2			1.25
1116	chrysanthenol, trans-	0.27			0.14							0.42	2.9										0.4		0.31
1066	sabinene hydrate, trans-	0.35							0.04	0.18						0.25	1.29										0.32
1344	silphiperfol-5-ene, 7-epi-	0.59	0.42	0.11							0.31	0.37											0.17
1359	eugenol									0.15						0.16	0.15	0.13									0.12
1351	terpineol acetate, α-	3.42	6.3				0.28			0.03																	0.07
1175	pinocamphone, iso-						0.07															0.04		0.14		0.07		0.17
1466	isobutyric acid, 2-pinen-10-yl ester				0.54	0.72																		1.98		0.25		0.07
1658	cadinol, α-			0.85	0.52						1.28										2.17		0.4
1644	muurolol, T-			0.44			0.16				0.68				0.6								0.36
1568	mint oxide									0.32					0.46	0.16		0.51									0.48
1406	methyl eugenol			0.12																			0.21	0.05				16.16
1385	geranylacetate	0.23		0.03																	0.09							0.07
990	cineol, 1,8-, 2,3-dehydro-						0.31								0.19			0.09										0.38
1362	carvyl acetate	0.1								0.08	0.18		0.52
1275	perilla aldehyde				0.04		0.04															0.05				0.07
1237	chrysanthenyl acetate, trans-	0.09							0.12						0.21		0.12
1401	davanafuran, isomer									0.21			1.02			0.25											0.28
1418	davanafuran, cis-,threo-								0.3					0.59											1.62	1.67
1545	bisabolene, (E)-α-								0.17						0.14				0.46									0.5
1633	eudesmol, γ-										0.49								1.4	0.76	0.84
1555	salviadienol							1.36	0.64							0.84			0.67
1605	copaborneol			0.17	0.21													0.3			0.72
979	oct-1-en-3-ol										0.2	0.08	0.29
987	hept-5-en-2-one, 6-methyl-						0.02															0.11				0.01
1370	decanoic acid														0.84					0.41							0.8
1900	nonadecane, n-		0.18									0.2	0.33
1126	chrysanthenone		0.58												4.33			0.63
1106	thujone, α-																									10.52	0.24	0.39
1117	thujone, β-																									2.59	0.04	0.24
921	tricyclene	0.13							0.07		0.11
1510	farnesene, (E,E)-α-																							0.55	0.47	1.05
1524	sesquiphellandrene, β-																		2.06	1.49								8.91
1518	bisabolene, (Z)-γ-													0.44					0.79									0.47
1479	cabreuva oxide D								2.51								0.3						0.12
1791	methyl isocostate	0.49								0.27	0.3
1641	caryophylla-4(12),8(13)-diene-5α-ol						0.06						0.8	1.92
1048	ocimene, trans-β-																		0.21									2.38
1073	furanolinalool oxide, trans-										0.26									0.21
1366	neryl acetate								1.52				0.5
1028	phellandrene, β-																					0.09	0.31
1292	thymol		0.15																	0.69
1302	carvacrol																	0.11		0.16
1112	mentha-1,3,8-triene																						0.05	0.16
1103	filifolone														2.16			0.96
1468	bornyl butanoate									0.33																	0.02
1163	chrysanthenol, cis-						0.03								0.33
926	thujene, α-	0.05									0.03
1700	farnesol, (2E, 6Z)-																		0.54	1.01
1724	farnesol, (2E, 6E)																		3.43									2.24
1694	acorenone												0.39						5.25
1756	costol, β-	0.17	0.11								0.99
1760	cyclocolorenone												0.54						0.54
1187	cryptone																		0.26
1260	dec-4-en-1-ol, (Z)-																											0.43
1332	2,4-decadienoic acid, methyl ester, (Z,E)-																											1.14
1365	undec-2-enal, (E)-										0.18
1492	pentadec-1-ene																		0.26
1498	capillene																		3.5
958	benzaldehyde										0.36
1042	phenylacetaldehyde																					0.23
1130	cyclohexene, 4-acetyl-1-methyl-										0.06
1199	methyl chavicol																						0.43
1385	methyl cinnamate, (E)-																											0.14
1559	elemicin																											1.75
1129	ocimene, allo-																											0.21
1154	citronellal																											0.14
1229	citronellol																		0.23
1242	neral																									0.12
1276	phellandral																		0.13
1255	piperitone							1.27
1169	campholenol, γ-						0.25
1186	cymen-8-ol, para-																						0.43
1000	carene, 2-																			0.25
1378	bornyl propionate										0.97
1519	bornyl 3-methylbutanoate									0.94
1560	myrtenyl 3-methylbutanoate	0.42
1098	sabinene hydrate, cis-												0.32
1295	sabinyl acetate, trans-								1.02
1504	sabinyl 2-methylbutanoate, trans-
945	fenchene, α-																											4.42
1748	bisabolone, (6S,7R)-												1.07
1535	calamenene, cis-										0.69
1613	rosifoliol																		3.6
1677	cadalene										0.5
1477	amorpha-4,11-diene																											0.91
1636	amorph-4-en-7-ol																											1.22
1651	eudesmol, β-	0.69
1746	cyperone, α-									0.35
1739	mintsulfide										0.19
1675	valeranone																	0.3
1501	himachalene, β-																		0.58
1452	himachalene, α-																		0.7
1636	caryophylla-3(15),7(14)-dien-6-ol																											14.36
1632	guaia-6,10(14)-dien-4-β-ol																				0.67
1645	alismol																					0.37
1613	aromadendrene oxide-(1)												0.49
1678	aromadendrene oxide-(2)												0.6
1812	ledene oxide-(II)												1.04
1618	cubenol, 1,10-di-epi-																		2.15
∑IV group		7	8.2	1.83	1.55	0.72	1.22	3.09	6.67	2.86	7.78	1.79	11.48	2.95	9.26	2.02	1.86	3.03	26.76	4.98	4.75	0.89	2.88	2.88	2.6	16.35	2.51	57.95
*RI, retention indices: experimental, retention index as determined on HP-5MS column using the homologous series of n-hydrocarbons

## Sheet: Table S3
Table S3. Chemical composition of EOs obtained from the aerial parts of A. frigida from Russia and China (2016-2021) sorted by groups in different phenological phases
RI*	Component	Peak Area (%)
		BURi 27.07.2021	BURhill 27.07.2021	BURroad 17.09.2021	BURroad 19.08.2021	BURhill 19.08.2021	BURi 20.08.2021	BURi 17.09.2021
I group
1287	bornyl acetate	6	5.51	5.43	0.56	4.15	6.86	3.21
1058	terpinene, γ-	0.95	1.27	3.54	0.41	3.03	0.73	0.9
1024	cymol, para-	0.51	0.75	0.85	0.28	1.17	0.71	0.64
1177	terpinen-4-ol	6.42	4.59	11.4	2.16	11.82	3.27	3.38
1191	terpineol, α-	2.6	0.83	1.55	0.42	4.59	2.81	7.4
1144	camphor	23.46	7.62	22.95	0.6	23.2	19.65	15
932	pinene, α-	0.05	0.1	0.06		0.08	0.43	0.06
1484	germacrene D	2.92	7.39	4.03	13.01	1.93	1.75	2.7
1586	caryophyllene oxide	1.91	4.21	2.54	6.94	1.7	2.05	2.18
1580	spathulenol	7.95	9.34	3.59	9.84	4.42	6.64	6.35
1100	linalool	0.27	0.39	0.78	0.32	0.75	0.23	0.34
1017	terpinene, α-	0.42	0.65	1.71	0.21	1.63	0.34	0.4
1031	cineol, 1,8-	5.11	3.19	4.52	1.28	12.56	6.33	3.27
1166	borneol	10.02	4.71	14.52	0.71	9.73	11.14	8.3
1565	nerolidol, (E)-	0.39	0.72	0.54	0.17	0.37	1.03	1.1
947	camphene	0.13	10.09	0.22		0.13	0.66	0.14
1422	caryophyllene	0.51	2.9	0.91	3.17		0.16	0.29
1378	copaene, α-	0.64	0.82	0.36	0.67	0.18	0.4	0.47
975	pinene, β-					0.2	0.17
1598	salvial-4(14)-en-1-one	0.33	0.35	0.41	0.79	0.2	0.34	0.46
991	myrcene, β-			0.22	0.39	0.09		0.31
∑I group		70.59	65.43	80.13	41.93	81.93	65.7	56.9
II group
1141	menth-2-en-1-ol, para-, trans-	0.38	0.17	0.72		0.75		0.55
1197	myrtenol	0.32	0.17	0.52			4.27	0.52
1500	bicyclogermacrene	1.59	2.01	0.65	2.68	0.65	0.61	0.61
1624	silphiperfol-6-en-5-one	2.45	4.43	1.48	2.51		2.17	2.48
1219	carveol, trans-	0.19	0.08	0.12		0.17	0.27	0.27
1456	humulene	0.22	0.75	0.16	0.69	0.03	0.15
1527	cadinene, δ-		0.37	0.45	0.14	0.32	0.93	1.3
1488	selinene, β-	1.51	0.69	0.75	6.73	0.79	0.43	0.87
1412	isocaryopyllene	2.41	7.11	3.45	10.12		2.21	2.47
1536	isohumbertiol B	0.47	0.86	0.29		0.32	0.95	0.73
1126	campholenal, α-	0.22		0.23		0.19	0.24	0.13
1442	selina-4,11-diene	0.61	0.46	0.38	2.52		0.19	0.39
1640	isospathulenol	0.96		0.4	1.1		0.53	0.98
1327	myrtenyl acetate						1.92
1511	bisabolene, β-		1.55	0.59	2.06	0.16
1317	deca-2,4-dienal, (2E,4E)-		0.1	0.08	0.31		0.14	0.26
1121	menth-2-en-1-ol, para-, cis-	0.44	0.35	0.76		0.92	0.29	0.6
1088	terpinolene	0.27	0.39	0.78	0.32	0.75	0.23	0.34
1325	silphiperfol-5-ene		0.71		0.16			0.39
∑II group		12.04	20.2	11.81	29.34	5.05	15.53	12.89
III group
1162	pinocarvone		0.2				0.3
1392	elemene, β-	0.88	1.28	1.08	5.33	0.4	0.35	0.85
1432	copaene, β-	0.03	0.15
1712	pentadecanal	0.35	0.25	0.2	0.41		0.4	1.53
1387	bourbonene, β-	0.21		0.25
1399	jasmone, (Z)-	0.34		0.29		0.23	0.27	0.22
1496	zingiberene, α-		0.56
1462	cabreuva oxide B	0.26	0.19			0.29
1471	aristolochene, 4,5-di-epi-	0.49	0.31	1.27	2.37		0.28
1464	aromadendrene, allo-	0.17	0.2	0.12	0.08		0.42
1004	phellandrene, α-		0.03	0.04		0.1
1263	chrysanthenyl acetate, cis-		0.1		0.7
1688	eudesma-4(15),7-dien-1β-ol	1.1	0.77	1.11	2.16		1.31	1.61
1207	piperitol, trans-	0.22	0.1	0.3		0.35		0.28
1245	carvone	0.06		0.08		0.07	0.08	0.09
1229	bornyl formate			0.01			0.47	0.38
1688	bisabolol, α-		0.26
1517	cadinene, γ-			0.08	0.31
1376	silphiperfol-6-ene	0.59	2.14	0.56	1.66	0.08	0.68	1.45
1660	neointermedeol	3.3	1.59		4.81			3.61
1273	geranial						0.07
1440	aromadendrene	0.35		0.48	1.64			0.79
∑III group		8.35	8.13	5.87	19.47	1.52	4.63	10.81
IV group
1105	nonanal			0.36				0.46
1230	nerol						0.28
1066	sabinene hydrate, trans-	0.18		0.25		1.29	0.04
1359	eugenol	0.15	0.13	0.16		0.15
1351	terpineol acetate, α-	0.03
1644	muurolol, T-				0.6
1568	mint oxide	0.32	0.51	0.16	0.46
990	cineol, 1,8-, 2,3-dehydro-		0.09		0.19
1362	carvyl acetate	0.08
1237	chrysanthenyl acetate, trans-				0.21	0.12	0.12
1401	davanafuran, isomer	0.21		0.25
1418	davanafuran, cis-,threo-						0.3
1545	bisabolene, (E)-α-				0.14		0.17
1555	salviadienol			0.84			0.64	1.36
1605	copaborneol		0.3
1370	decanoic acid				0.84
1126	chrysanthenone		0.63		4.33
921	tricyclene						0.07
1479	cabreuva oxide D					0.3	2.51
1791	methyl isocostate	0.27
1366	neryl acetate						1.52
1302	carvacrol		0.11
1103	filifolone		0.96		2.16
1468	bornyl butanoate	0.33
1163	chrysanthenol, cis-				0.33
1255	piperitone							1.27
1519	bornyl 3-methylbutanoate	0.94
1295	sabinyl acetate, trans-						1.02
1746	cyperone, α-	0.35
1675	valeranone		0.3
∑IV group		2.86	3.03	2.02	9.26	1.86	6.67	3.09
*RI, retention indices: experimental, retention index as determined on HP-5MS column using the homologous series of n-hydrocarbons

## Sheet: Table S4
Table S4. Values of climatic parameters in plant growing locations
Sample code	Сharacteristics
	ΣR	Σt	HTC	ΣRJune-August	ΣtJune-August	∑tveg.	Average tveg.	∑Rveg.	Kextr.veg.	∑tyear	Average tyear	∑Ryear	Kextr.year	SPEIcal.	SPEIyear	∑days	∑hours	φ %	ΣRMay-June
BUR AF1	141.3	1583.2	0.892496	97.6	1411.6	463.3	8.90962	92.5	0.09632	-293.6	-0.76062	308.4	-0.2	-0.86901	-0.22957	34	593	65	93
AF3-2	176.2	1940.8	0.907873	149.7	1638.1	910.5	13.7955	100	0.137955	313.5	0.847297	266.4	0.3	-1.12085	-1.41889	18	536	64.5	99.9
BUR AF4	96.6	1954.6	0.494219	89.5	1672.1	1435.6	15.6044	45.3	0.344467	994.9	2.51237	148.2	1.7	-1.36705	-1.67742	34	650	55.5	25
BUR AF21	96.6	1954.6	0.494219	89.5	1672.1	692.7	12.3696	25	0.494786	741.5	1.90128	162.4	1.2	-1.07937	-1.27748	13	650	55.5	25
BUR AF5	105.7	2038.4	0.518544	91.4	1736.3	1748.9	16.4991	73.3	0.225089	773.8	2.04169	191	1.1	-0.70905	-0.6006	25	659	55	37.7
BUR 15-9	104	2142	0.485528	91.6	1851.5	744.4	13.7852	29.1	0.473718	651.8	1.6799	149.9	1.1	-1.21128	-1.74458	10	672	51.5	29.9
BUR 15-18	104	2142	0.485528	91.6	1851.5	1288.6	16.1075	62.5	0.25772	684.1	1.78151	165.7	1.1	-1.17764	-1.56617	14	672	51.5	29.9
BUR 15-32	190	2159.4	0.879874	164.7	1854.7	723.3	13.6472	30.4	0.44892	901.9	2.33049	308.2	0.8	-1.34325	-2.26437	19	626	52.5	36.8
BUR 15-31	96.4	2239.2	0.430511	80.7	1908.1	2249.7	18.2902	98	0.186635	608	1.65668	176.4	0.9	-0.82343	-1.0404	32	660	52.5	30.5
BUR 15-33	190	2159.4	0.879874	164.7	1854.7	2063.8	17.6393	190	0.092839	1172.1	3.00538	326	0.9	-1.40867	-1.66399	49	626	52.5	36.8
BUR 15-37	96.4	2239.2	0.430511	80.7	1908.1	2070.4	18.1614	95.2	0.190771	938.1	2.42403	185.3	1.3	-1.08214	-1.19982	20	660	52.5	30.5
BUR 15-43	190	2159.4	0.879874	164.7	1854.7	2105.4	17.6924	190	0.093118	1213.7	3.09617	326	0.9	-1.40867	-1.66399	35	626	52.5	36.8
BUR 15-44	175.9	1708.3	1.02968	159	1547.3	1585.7	14.0327	161.2	0.087052	-257.8	-0.66788	268	-0.2	-1.21277	-1.13643	38	633	53.5	67.6
BUR 1	193.9	1592	1.21796	176.3	1350	1399.5	13.0794	173.3	0.075473	-721.8	-1.89947	316.9	-0.6	-0.09986	-0.04893	20	620	61	25.6
BUR 2	238.5	1890.2	1.26177	212.4	1519.5	1657.2	15.4878	207.4	0.074676	-421.2	-1.10842	467.3	-0.2	0.731767	0.675933	31	642	75	35.8
OLN3	169.2	1177.7	1.4367	126.6	1096.3	676.8	7.86977	91.5	0.086008	568.9	1.45499	175.4	0.8	0.346875	-0.14732	17	546	82	66.3
BUR 5	238.3	1816	1.31222	222.7	1581.1	1438.4	14.8289	195.8	0.075735	-152.2	-0.41024	397.7	-0.1	1.1297	1.13029	31	553	71.5	79.6
BUR 5	264	1959.9	1.34701	232.7	1690.3	1633.7	16.0167	235.1	0.068127	846.1	2.25027	407.2	0.6	0.112379	-0.28867	30	560	68.5	127.5
BUR 7	264	1959.9	1.34701	232.7	1690.3	1633.7	16.0167	235.1	0.068127	846.1	2.25027	407.2	0.6	0.112379	-0.28867	30	560	68.5	127.5
BUR 9	230.3	1975.2	1.16596	170.3	1705.5	1756.2	15.9655	206.2	0.077427	588	1.53525	399.3	0.4	0.295218	-0.2228	31	540	56.5	94.3
BUR 10	131	2099.2	0.624047	116	1781.9	1956.7	17.164	114.1	0.15043	574.6	1.48476	213.9	0.7	-0.44783	-0.72171	12	638	53.5	33.4
BUR 12	285.5	1473.1	1.93809	180.8	1353.1	1460.6	12.4838	277.4	0.045003	-849.8	-2.1734	382.2	-0.6	1.59424	1.3098	42	499	69	182.4
BURi 12.08.2016	178.3	2006.5	0.888612	176.5	1747.5	1744.8	16.7769	163.2	0.1028	581.2	1.53757	283.5	0.5	0.417402	0.548058	45	635	50.5	9.6
BUR 1343 m 17.08.2016	289.3	1377.6	2.10003	275.6	1235	1247.3	11.4431	280.1	0.040854	-1177.2	-3.07363	395.3	-0.8	0.319427	0.064022	45	426	70	112.7
BURss24.08.2016 689m	255.3	2027	1.2595	229.2	1724.8	1939.3	16.7181	251.1	0.066579	1024.4	2.62667	484.6	0.5	0.333293	0.579718	38	574	56	72.8
BURs 24.08.2016	255.3	2027	1.2595	229.2	1724.8	1939.3	16.7181	251.1	0.066579	1024.4	2.62667	484.6	0.5	0.333293	0.579718	59	574	56	72.8
BURi 30.08.2017	72.5	2143.7	0.3382	60.1	1777.6	2111	17.3033	74.2	0.233198	762.6	1.93063	269.7	0.7	-2.10637	-2.1239	33	679	51.5	33.3
BURs 30.08.2017	232.5	2150.6	1.08109	203.5	1760.7	2145.3	17.4415	232.1	0.075146	1047.6	2.64546	458.6	0.6	-1.32867	-0.97065	53	614	50	61.9
BURe 24.08.2017	253.8	1724	1.47216	215	1478.3	1673.4	14.4259	252.9	0.057042	-290.7	-0.7473	425.2	-0.2	-0.77818	-0.82329	44	620	57.5	59.6
BURi 26.08.2020	146.9	2014.8	0.729105	144.9	1675	1956.2	16.578	146.9	0.112852	704.7	1.7977	239.8	0.7	0.629398	0.287296	43	606	61.5	63.7
BURi 08.08.2020	146.9	2014.8	0.729105	144.9	1675	2030.9	16.5114	182.2	0.090622	779.4	1.96322	275.1	0.7	0.629398	0.287296	29	606	61.5	63.7
BURi 22.08.2018	118.2	2019.2	0.58538	112.7	1722.4	1907.8	16.7351	107.2	0.156111	670.4	1.7323	185.6	0.9	-0.78492	-0.71567	38	593	58.5	18.5
OLNp 05.08.2017	87.2	1325.1	0.658064	70.2	1214.3	934.1	9.6299	76.3	0.126211	309.7	0.837027	196	0.4	-1.60837	-1.50161	17	610	78.5	34
OLNs 05.08.2017	87.2	1325.1	0.658064	70.2	1214.3	934.1	9.6299	76.3	0.126211	309.7	0.837027	196	0.4	-1.60837	-1.50161	17	610	78.5	34
BUR 08.07.2017	253.8	1724	1.47216	215	1478.3	886.5	12.8478	105.9	0.12132	-499.6	-1.33941	391.7	-0.3	-1.4915	-1.10493	18	620	57.5	59.6
BURi 01.07.2017	72.5	2143.7	0.3382	60.1	1777.6	964.6	15.5581	33.2	0.468616	290.4	0.793443	265.9	0.3	-2.2198	-0.72781	37	679	51.5	33.3
BUR 31.08.2017	232.5	2150.6	1.08109	203.5	1760.7	2145.3	17.4415	232.1	0.075146	1047.6	2.64546	458.6	0.6	-1.32867	-0.97065	31	614	50	61.9
BUR12.08.2017	62.8	2216.2	0.283368	49.3	1843.4	1920.1	18.4625	58.5	0.315598	614.5	1.62997	230.9	0.7	-1.70144	-1.61034	18	694	51.5	21.1
BURe 25.08.2016	248.3	1629	1.52425	227	1488.9	1598.6	13.6632	244.8	0.055814	-438.4	-1.12123	405.3	-0.3	0.284197	0.005857	41	650	57.5	32.3
BUR 1998	306.6	1860.5	1.64794	294.4	1559.9	1473.5	14.735	244.1	0.060365	134.8	0.361394	383.2	0.1	1.79984	1.70192	24	523	64	75
BUR2012	224.8	1962.1	1.14571	185	1639.8	1363.2	15.8512	155.7	0.101806	553.1	1.41458	300.4	0.5	1.37539	1.06193	21	568	61.5	54.6
BURi 17.09.2021	283.6	1778.4	1.59469	234.1	1603.6	1853.1	15.0658	270.6	0.055676	311.5	0.815445	386.6	0.2	2.14824	2.00878	44	561	64	68.1
BURroad 19.08.2021	258.8	1874.5	1.38064	219.7	1655.3	1721.2	15.5063	258.8	0.059916	633.5	1.64974	449.4	0.4	1.6591	1.80543	36	573	62	59.1
BURroad 17.09.2021	258.8	1874.5	1.38064	219.7	1655.3	1917.1	15.5862	260.1	0.059924	472.6	1.23717	358.2	0.3	1.607	1.6749	40	573	62	59.1
OLNsh 05.08.2021	191.7	975	1.96615	182.8	982	649.6	6.69691	166.6	0.040198	-58.1	-0.15788	369.7	0	1.30304	1.15228	25	487	87	35.5
BURhill 19.08.2021	258.8	1874.5	1.38064	219.7	1655.3	1721.2	15.5063	258.8	0.059916	633.5	1.64974	449.4	0.4	1.6591	1.80543	36	573	62	59.1
BURi 20.08.2021	283.6	1778.4	1.59469	234.1	1603.6	1684.1	15.0366	270.6	0.055568	493.4	1.28156	477.3	0.3	2.30991	2.27259	50	561	64	68.1
BURhill 27.07.2021	258.8	1874.5	1.38064	219.7	1655.3	1291.9	14.6807	200.6	0.073184	853.8	2.17806	435.8	0.5	1.62735	1.82299	31	573	62	59.1
BURi 27.07.2021	283.6	1778.4	1.59469	234.1	1603.6	1255.3	14.2648	200.3	0.071217	700.3	1.78648	425.3	0.4	2.02763	2.12875	56	561	64	68.1
MHG8	243.3	1977	1.23065	228.9	1605.6	1983.4	16.1252	244.4	0.065979	1139.6	2.87778	380	0.8	0.001158	0.180025	33	518	65.5	126.3

## Sheet: Table S5
Table S5. Results of Pearson's linear correlation coefficient calculations between values of climatic parameters and components of essential oils (Ivolginsky district, July-September, 2021)
Climatic parameters	Components
	borneol	bornyl acetate	terpinen-4-ol	terpineol, α-	camphor	pinene, α-	germacrene D	terpinene, γ-	camphene	spathulenol	caryophyllene oxide	myrtenol	cineol, 1,8-	terpinene, α-	cymol, para-	caryophyllene	copaene, α-	nerolidol, (E)-	bicyclogermacrene	carveol, trans-	menth-2-en-1-ol, para-, cis-	myrtenyl acetate	pinene, β-	linalool	silphiperfol-6-en-5-one	campholenal, α-
ΣR	-0.03	0.49	-0.43	-0.12	-0.23	-0.51	-0.17	-0.74	-0.53	0.93	0.91	-0.4	-0.68	-0.68	-0.54	-0.42	0.29	0.67	-0.07	-0.34	-0.15	-0.06	-0.15	-0.19	0.97	-0.5
Σt	-0.05	-0.39	0.52	0.1	0.38	0.52	0.09	0.85	0.6	-0.88	-0.82	0.22	0.7	0.78	0.65	0.39	-0.18	-0.54	0.07	0.12	0.3	0.01	0.34	0.16	-0.96	0.6
HTC	-0.04	0.48	-0.43	-0.1	-0.23	-0.52	-0.19	-0.76	-0.54	0.94	0.92	-0.39	-0.69	-0.7	-0.54	-0.45	0.29	0.67	-0.1	-0.33	-0.16	-0.06	-0.19	-0.22	0.98	-0.51
ΣRJune-August	0.02	0.5	-0.44	-0.18	-0.26	-0.53	-0.07	-0.72	-0.53	0.87	0.84	-0.36	-0.67	-0.66	-0.57	-0.32	0.28	0.64	0.05	-0.32	-0.15	-0.08	-0.13	-0.08	0.94	-0.49
ΣtJune-August	-0.14	-0.27	0.47	0.1	0.45	0.69	-0.2	0.93	0.8	-0.74	-0.65	0.09	0.73	0.9	0.74	0.24	-0.33	-0.26	-0.1	0.11	0.35	0.1	0.65	-0.07	-0.83	0.57
∑tveg.	0.74	0.31	-0.34	-0.25	-0.23	-0.6	0.39	-0.5	-0.58	0.07	0.06	-0.11	-0.23	-0.48	-0.28	0.02	0.26	-0.03	0.19	0.21	0.16	-0.5	-0.53	0.5	-0.03	-0.47
Average tveg.	0.76	0.03	0.17	-0.1	0.06	-0.29	0.48	0.02	-0.22	-0.47	-0.47	0.07	0	-0.09	-0.12	0.46	-0.07	-0.42	0.26	0.32	0.38	-0.64	-0.5	0.52	-0.8	0.15
∑Rveg.	0.16	0.5	-0.47	-0.16	-0.34	-0.66	0.02	-0.78	-0.66	0.8	0.8	-0.31	-0.7	-0.74	-0.56	-0.35	0.33	0.64	-0.02	-0.33	-0.07	-0.17	-0.37	0	0.87	-0.48
Kextr.veg.	-0.59	-0.57	0.33	0.45	0.13	0.67	-0.25	0.71	0.66	-0.54	-0.49	0.28	0.51	0.71	0.54	0.03	-0.41	-0.3	-0.26	0.06	-0.08	0.4	0.4	-0.37	-0.59	0.7
∑tyear	0.39	0.15	0.07	-0.72	0.24	0.37	0.08	0.2	0.27	-0.35	-0.43	0.39	0.56	0.19	0.27	0.26	-0.1	-0.57	0.2	0.61	-0.2	0.22	0.15	0.47	-0.29	-0.35
Average tyear	0.4	0.15	0.08	-0.72	0.25	0.38	0.08	0.22	0.29	-0.36	-0.44	0.39	0.56	0.2	0.27	0.28	-0.12	-0.57	0.2	0.61	-0.19	0.22	0.17	0.46	-0.31	-0.34
∑Ryear	0.03	0.49	-0.27	0.01	-0.12	-0.7	-0.18	-0.82	-0.7	0.89	0.83	-0.36	-0.75	-0.77	-0.49	-0.52	0.44	0.53	-0.22	-0.45	-0.2	-0.21	-0.44	-0.34	0.88	-0.28
Kextr.year	0.08	-0.24	0.04	-0.36	0.1	0.74	-0.01	0.55	0.65	-0.62	-0.59	0.49	0.72	0.51	0.41	0.31	-0.51	-0.45	0.08	0.71	-0.08	0.37	0.38	0.38	-0.65	-0.17
SPEIcal.	0.01	0.49	-0.44	-0.26	-0.25	-0.53	0.03	-0.7	-0.54	0.83	0.82	-0.32	-0.62	-0.66	-0.55	-0.26	0.34	0.58	0.12	-0.36	-0.15	-0.04	-0.18	0.05	0.87	-0.47
SPEIyear	-0.03	0.41	-0.33	-0.03	-0.29	-0.67	0.07	-0.77	-0.67	0.85	0.81	-0.33	-0.8	-0.73	-0.68	-0.25	0.37	0.57	0.1	-0.49	-0.15	-0.15	-0.37	-0.09	0.88	-0.25
∑days	0.31	0.33	-0.28	0.1	-0.22	-0.84	0.26	-0.92	-0.84	0.68	0.51	-0.34	-0.87	-0.89	-0.87	-0.13	0.42	0.19	0.27	-0.22	-0.3	-0.55	-0.66	0.03	0.71	-0.33
∑hours	-0.16	-0.49	0.48	0.11	0.4	0.64	-0.16	0.79	0.67	-0.79	-0.73	0.31	0.68	0.73	0.7	0.29	-0.37	-0.48	-0.19	0.34	0.22	0.16	0.46	-0.07	-0.82	0.46
φ %	0.04	0.33	-0.41	-0.18	-0.34	-0.61	0.24	-0.75	-0.7	0.72	0.69	-0.18	-0.57	-0.74	-0.6	-0.23	0.47	0.29	0.18	-0.39	-0.24	-0.03	-0.58	0.21	0.77	-0.45
ΣRMay-June	-0.23	0.17	-0.2	-0.22	-0.06	-0.52	0.11	-0.58	-0.61	0.7	0.72	-0.2	-0.45	-0.64	-0.31	-0.25	0.62	0.23	0.03	-0.56	-0.14	0.09	-0.45	0.17	0.7	-0.27

## Sheet: Table S6
Table S6. Constant compounds of A. frigida essential oils
Sample code	Referens	Main Components
		myrcene, β-	linalool	phellandrene, α-	terpinene, α-	cineol, 1,8-	terpinene, γ-	cymol, para-	menth-2-en-1-ol, para-, cis-	terpinolene	terpinen-4-ol	terpineol, α-	carveol, trans-	camphene	camphor	borneol	bornyl acetate	pinene, α-	pinene, β-	pinocarvone	myrtenol	sabinene	sabinene hydrate, trans-	nerolidol, (E)-	humulene	germacrene D	elemene, β-	bicyclogermacrene	caryophyllene oxide	caryophyllene	spathulenol	copaene, α-	selinene, β-
ALT1road	[24]	0.3	0	0.2	1.2	19.5	2.1	2.1	0.4	0.4	1.9	0.7	0	4.4	6.7	4.1	2.8	8.7	2.1	0	0	0.7	0.4	0.8	0	4.7	1	1.3	0.4	0.6	0.3	0.3	0.9
RALT2	[24]	3.4	0.2	0.1	1.7	18.5	2.6	0.8	0.5	0.6	4.3	1.5	0.1	5.1	24.1	6.1	6.5	1.2	0.5	0.2	0	0.5	3.5	0	0.1	5.2	2.1	0.7	0	0.3	0	0.3	0.3
RALT3	[24]	1.5	0	0.2	1.8	23.4	3	1.2	0.7	0.6	6.5	2.1	0.1	4.1	22.6	9.4	5.7	1.1	0.5	0	0.3	0.5	3.3	0	0	1.9	0.4	0.3	0	0.2	0	0.2	0.1
ALT4	[24]	0.8	0.2	0.1	1.2	14.9	1.8	2.3	0.3	0.4	2.8	1.4	0.2	5.8	21.9	4.8	6.9	2.6	0.9	0.5	0.3	0.5	0.5	0.1	0.4	6.2	0.4	1.8	0.1	0.4	0.1	0.5	0.9
RALT5	[24]	1.1	1.2	0.1	1.7	14.4	3.2	0.7	0.4	0.7	4.3	1.8	0	1.9	14.9	4.4	10.5	0.4	0.2	0	0	0.3	1.1	0	1.4	12.6	2.4	1.3	0	0.6	0	0.8	1.2
RALTA6	[24]	2.4	0.6	0.2	3.5	23.9	5.5	1.9	0.5	1.2	4.6	1	0	6.7	15.7	4.2	6.8	1.4	0.6	0.3	0	1.4	1.8	0	0.2	3.2	1.6	0.3	0	0.3	0	0.3	0.3
RALTA7	[24]	1.3	0.3	0.1	2.1	21.9	2.9	0.9	0.5	0.7	4	1.6	0.2	3.9	18.1	6.6	3.8	1.3	0.5	0	0.2	1	2.2	0	0	2.6	2	0.5	0	0.3	0	0.3	0.3
RALT8	[24]	0.5	0.5	0.1	2.4	19.3	3.4	1	0.4	0.8	5	1.8	0.2	4.6	18.2	4.8	7.5	1.8	0.5	0	1.2	0.6	2	0	0.4	10	0.4	1.5	0	0.3	0	0.5	0
ALT9	[24]	2.1	0.2	0.1	0.5	9.5	0.8	1.7	0.1	0.2	1.5	0.3	0.1	4.8	6.7	12.3	22	1.6	0.7	0.3	0.1	0.1	0.2	0	2.6	14.6	1.2	2.9	0	0.6	0	1.1	0.7
ALT10	[24]	1.3	0.09	0.09	0.5	9	1	1	0.2	0.2	2	0.5	0.1	2.9	16.4	3.8	3.9	1	0.4	0.3	0.3	1.1	0.3	0.09	0.6	3.6	0.2	1.2	0.09	0.2	0.09	0.3	0.4
TUVA11	[24]	0.6	0.9	0.1	1.2	10.8	2.1	1	0.2	0.6	2.2	0.7	0.09	5.5	33.4	5.2	2.5	2.2	0.7	0	0.1	0.4	0.5	0.3	0	6	0.1	0.5	0.1	0.3	0.1	0.3	0
TUVA12	[24]	0.2	0.1	0.09	0.9	16.4	1.5	0.5	0.1	0.4	1.6	1.5	0.1	3.6	24.6	6.4	9.9	0.2	0.4	0	0	0.4	0.4	0.1	0.1	10.6	0.4	3.7	0.1	2.3	0.2	0.3	0
TUVA13	[24]	0.7	0.3	0.09	1.6	8.9	2.7	1.2	0.1	0.6	2.3	0.4	0.09	5.8	40	5.4	4.9	2.2	0.8	0	1.8	0.3	0.7	0	0.09	7.7	0.1	2.3	0.09	0	0	0.2	0
HAKASSIA14	[24]	0.8	0.7	0.1	1.6	16.3	2.8	1.1	0.2	0.5	4.7	1.8	0.09	4.6	37.4	7.7	6.9	1.7	1	0	0.3	0.3	0.4	0	0.1	3.9	0.1	0.7	0	0.1	0	0.1	0
KAZ15	[24]	0.6	0.1	0.1	1.1	33.8	2	1.3	0.2	0.4	2.8	2.2	0	5	26.3	3.9	1.4	1.6	1	0	0.2	0.6	0.4	0.09	0	1.4	0.3	0.5	0.1	0.3	0.1	0.2	0.2
BUR AF1	[25]	0.162	1.41	0.128	2.331	4.618	3.94	1.319	0.594	0.953	0.5	3.306	0	1.831	7.736	6.154	4.277	1.029	0.518	0.334	0	0.165	0.056	0.905	0	2.225	0.111	0.676	0.346	0.425	0.735	0.178	0.03
ZAB AF3-2	[25]	0	0.756	0	0.406	11.553	1.102	0.343	0.307	0.18	6.088	3.336	0	0.248	13.179	3.652	0.291	0.196	0.077	0	0	0	1	1.268	1.064	17.245	0	3.068	2.765	8.549	1	0.396	0
BUR AF4	[25]	0	0	0.027	0.978	14.625	1.712	0.976	0.351	0.498	4.49	2.972	0.614	1.753	17.709	10.48	2.799	1.68	0.34	0.756	10.27	0.056	0	0.148	0.087	3.894	0.259	1.026	0.335	0.711	0.739	0.262	0
BUR AF5	[25]	0	0	0.369	1.437	11.524	2.328	2.631	0.555	0.615	5.58	0.758	0.282	3.557	31.872	16.88	4.435	1.815	0.733	0.559	0.545	0	0	0	0	4.087	0	1.571	0.457	1.148	0.953	0.532	0
CHN 2014281	[25]	0.234	0	0	0.296	1.073	0.445	0.901	0	0.101	0.884	0	0	1.903	4.165	0	0	1.474	0.263	0	0	0.051	0	0	0	2.226	0	0	0	0.58	6.187	0.165	1.42
CHN 2014097	[25]	0.402	10.307	0	0.85	15.235	1.149	0.495	0.19	0.482	2.79	2.191	0.238	1.777	33.103	0	0.359	1.679	0.539	0.321	0.32	0.281	0.294	0.363	0	2.744	0	0.615	0.188	0.55	0.38	0.133	0.56
BUR AF21	[25]	0	0.446	0	1.457	17.982	2.695	0.728	0.82	0.645	9.912	1.793	0.13	0.817	34.282	12.847	4.889	0.402	0.25	0.783	0.63	0.074	0.555	0	0	1.735	0	0	0.103	0.205	0.326	0.073	0
CHN 2014025	[25]	0.175	2.007	0	0.312	5.003	0.408	0.24	0	0.162	1.421	1.042	0.422	1.668	32.289	0	0	1.435	0.19	0.163	0	0.106	0.265	0.66	0	3.528	0.495	0.676	0	0.938	1.355	0	0.55
BUR 15-9	[25]	0	0.34	0	2.13	23.59	3.27	2.1	0.36	0.85	4.49	4.14	0	3.49	21.18	5.37	3.81	2.38	0.76	0.72	3.99	0.36	0.76	0	0	0.91	0	0	0.37	0.33	0.47	0	0
BUR 15-18	[25]	0	0	0	0	0	3.18	0	0.74	0.81	7.44	2.07	0.27	2.68	26.04	10.96	4.53	1.88	0	0.81	3.8	0	0.35	0.76	0	1.81	0	0.69	1.05	0.9	1.55	0.34	0.5
BUR 15-32	[25]	0	0	0	1.13	0	1.68	1.54	0.71	0.59	4.38	4.67	0.75	1.79	15.26	6.17	2.12	1.44	0	0.69	9.77	0	0.43	1.31	0	1.68	0	0.52	1.38	0	2.66	0.3	0.74
BUR 15-31	[25]	0	0	0	0.13	0.68	0.27	0.26	0	0	1.02	0.62	0.13	0.3	1.89	3.79	1.77	0	0	0	2.39	0	0	1.91	0.22	5.24	0 .11	2	2.51	0.95	1.11	0.64	1.87
BUR 15-33	[25]	1.21	0.36	0	0.94	12.21	1.52	2.04	0	0.34	2.57	1.87	0.35	3.53	20.09	18.27	6.42	1.11	0	0	3.6	0	0	0.56	0	1.98	0	0.68	1.07	0.34	3.64	0	0
BUR 15-37	[25]	0.99	0.4	0	1.86	18.68	2.71	2.89	0	0.75	6.49	2.44	0	0	24.84	15.18	4.97	3.23	0.94	0	0.73	0	0.47	0	0	1.59	0	0.52	0.61	0.31	1.25	0.49	0.5
BUR 15-43	[25]	3.78	1.02	0	1.39	18.92	2.27	3.18	0	0.52	4.14	2.11	0	3.44	20.64	6.04	2.09	1.91	0.65	0	2.09	0	0	1.2	0	1.37	0	0.39	1.88	0	4.26	0.4	0.4
BUR 15-44	[25]	0	0	0	1.42	17.01	2.46	3.25	0	0.59	3.34	1.07	0	5.24	3.22	13.26	4.53	2.67	1.17	0	1.03	0.73	0.23	1.31	0	1.63	0	0.5	4.32	0.85	7.69	0	2.75
BURi 12.08.2016	Present	1.004	0	0	1.182	9.397	1.843	0.84	0.503	0.524	5.121	3.607	0.422	1.49	19.708	12.58	5.121	0.696	0.514	0	3.452	0	0.349	0.62	0.211	4.497	0.226	1.737	0.513	0.775	1.614	0.355	1.189
BUR 1343 m 17.08.2016	Present	0.438	0.097	5.706	0	0	0	0	0.257	0	0.069	0.093	0.07	0	0.094	0	0.205	1.109	2.32	0	0	0	0	1.237	0	5.581	0	0	3.536	3.311	14.052	0.226	0
BURss 24.08.2016	Present	0.336	3.705	0	0	5.796	0.604	12.598	0	0.268	2.062	0.547	0	0.821	0	5.176	2.01	0.344	0.059	0	0	0	0	0.924	0	3.821	0	0	3.492	1.218	12.868	0.344	1.22
BURs 24.08.2016	Present	0.244	0.778	0.115	0.646	9.001	1.394	1.164	0.734	0.408	5.949	1.566	0.505	1.487	23.826	12.412	7.407	0.56	0.299	0	0.662	0	0	0.124	0	0.086	0.156	0	1.027	0.559	3.621	0	0
BURi 30.08.2017	Present	0.875	0.576	0	0.949	16.149	1.74	1.658	0.501	0.526	5.288	3.713	0.412	0.92	24.213	13.689	4.952	0.45	0.283	0	1.751	0	0	0.163	0	1.69	0.357	0.518	0.474	0.295	1.619	0.541	0
BURs 30.08.2017	Present	0.474	0.661	0.068	0.984	18.747	1.733	2.121	0	0.5	5.724	1.198	0	0.82	25.908	20.768	7.953	0.317	0.283	0	0	0	0	0	0	1.59	0.371	0	0.283	0	0.791	0.826	0.661
BURe 24.08.2017	Present	1.238	2.214	0	0.912	14.552	1.714	0.936	0	0.612	0	5.174	0	0.769	5.509	16.29	4.349	0.411	0.205	0	0	0	0	0.595	0	3.218	2.029	1.18	3.171	1.234	3.079	0.633	2.002
BUR 25.08.2020	Present	0.263	0.694	0	0.605	11.958	1.347	1.172	0.855	0	6.154	2.78	0.322	0.263	7.863	12.79	3.647	0.125	0.292	0.111	1.04	0.068	0	1.377	0.241	5.235	0	1.143	3.504	2.058	4.916	1.249	1.689
BURi 26.08.2020	Present	0.895	2.475	0	0.677	12.102	1.688	0.698	0.434	0	4.821	2.167	0.211	0.502	23.205	10.661	3.458	0.195	0.208	0.473	0.915	0.287	0	0.173	0.231	11.039	0	3.062	0.663	1.047	1.718	0.581	0
BURi 08.08.2020	Present	0.134	0.968	0	1.078	12.215	1.915	1.132	0.51	0	6.07	1.209	0.288	0.585	16.838	10.456	4.628	0.557	0.209	0.638	10.151	0.649	0	0.159	0.134	6.876	0	1.454	0.55	0.725	1.103	0.519	0
BURi 22.08.2018	Present	1.176	0.855	0	1.065	10.507	1.83	0.583	0	0	4.63	6.485	0.318	0.992	16.887	14.125	5.511	0.441	0.184	0.329	2.653	0.563	0	0.432	0.158	6.919	0	1.905	0.321	0	1.184	0.425	0.963
OLNp 05.08.2017	Present	0.1	2.135	0	0.355	3.936	1.128	0.236	0	0	6.083	2.451	0	0.038	20.877	15.93	6.85	0.02	0.006	0.335	3.758	0.167	0	0.438	0.14	4.843	0	0	1.482	1.294	3.231	0.713	2.743
OLNs 05.08.2017	Present	0.426	5.24	0	0.84	3.881	1.412	0.54	0	0	5	3.209	0	0.088	3.009	3.347	0.613	0.297	0.057	0.233	11.395	0.426	0	0.574	0.261	5.98	0	2.154	1.606	1.391	3.417	0.63	2.892
BUR 08.07.2017	Present	0	0.154	0.088	1.97	12.98	3.608	1.428	0	0	8.951	0.721	0.288	0.974	15.992	9.254	5.76	0.25	0.112	1.301	2.292	0.43	0	0.248	0.252	2.9	0	0.67	2.034	2.248	2.365	0.624	0
BURi 01.07.2017	Present	0	0.078	0.027	1.108	6.896	2.121	0.811	0	0	7.193	9.879	0.182	0.787	19.571	6.96	1.897	0.507	0.155	0.48	5.789	0.34	0	0.225	0.145	5.777	0	1.154	0.4	0.754	0.878	0.442	0.096
BUR 31.08.2017	Present	0.344	1.39	0.268	0.858	5.84	1.498	1.658	0	0	7.066	2.01	0.284	0.67	23.117	18.711	3.575	0.31	0.126	0.258	0.559	0	0	0	0.095	0.57	0	0	0.852	0.242	2.419	0	0.512
BUR 12.08.2017	Present	1.863	0	0	0.388	15.244	0.804	1.052	0	0	2.334	0	0.114	1.379	10.211	3.309	4.059	0.661	0.503	0.888	0.09	3.228	0	0.074	0.106	3.448	0	1.487	0.787	0.656	1.772	0.397	1.139
BURe 25.08.2016	Present	0.423	1.93	0	0.501	6.426	0.835	0.39	0	0	2.763	1.684	0	0.288	1.536	5.808	2.698	0.215	0.073	0	1.791	0	0	1.237	0.509	6.338	0	1.641	5.049	2.986	5.047	0.441	0
BUR 1	[33]	4.9	0.3	0	0.5	18.5	1.2	0.7	0	0.2	5.8	2.5	0.1	0.4	21.2	14.3	2.6	0.1	0.2	0	0	0.1	3.4	1.3	0.2	3.5	2.3	0	0.7	1.2	1	0.3	0
BUR 2	[33]	3.1	3.4	0	0.6	20.8	1	0.9	0	0.6	4.4	2.3	0.1	0.8	25.5	16.2	1.9	0.4	0.4	0.2	0.1	0.1	2	0.2	0.1	2.5	0.3	0	0.5	0.6	0.4	0.3	0
BUR 3	[33]	0.1	5.6	0	1.3	13.9	2.4	1.6	0.8	0.7	7.9	2	0.1	1.3	35.9	10.7	3.5	0.8	0.4	0.7	0.3	0.1	1.1	0.2	0	1.5	0.2	0	0.7	0.3	1.5	0.2	0
BUR 4	[33]	0.2	1.3	0.1	2.9	16.8	4.5	2	0.9	1.2	11.2	3.6	0.2	1.5	22.4	12.7	4.9	1.1	0.5	0.7	0.4	0.2	0.8	0.1	0	1.4	0	0	1.3	0.7	0.8	0.2	0
BUR 5	[33]	0	19.2	0	0.6	17.6	1.1	0.6	0.3	0	4.3	3.9	0	0.5	16.3	11.6	3.3	0.3	0.2	0.4	0	0	0	0.9	0	3.6	0	0	1.3	0.3	2.5	0	0
BUR 6	[33]	0	0	0	0.3	3.8	0.7	0.5	0	0	4.7	1	0	0.8	22	17	2.5	0.3	0	0	1.3	0	0	0	0	5	0	0	0.9	0	2.6	0	0
BUR 7	[33]	0.2	0	0	0.8	9.4	0	1	0.6	0.5	6.5	2.1	0.4	0.5	24	8.9	2.4	0.5	0.2	0.7	11.3	0.09	0.8	0.4	0.1	4.2	0.2	0	0.5	0	1.7	0	0
MHG8	[33]	0.09	1.1	0.1	1.8	20.4	3	3.2	0.9	0.8	14.1	4.4	0.3	1.9	17.5	8.1	1.5	1.3	0.6	0.6	0.6	0.1	0	0.5	0.1	2	0	0	0.7	0.5	1.7	0.2	0
BUR 9	[33]	0.3	7	0.09	1.3	23.4	2.1	1.6	0.5	1.2	5.8	6.9	0.4	1.8	9.8	7.2	2.2	1.4	0.5	0.3	0.7	0.1	0.6	0.2	0	0.8	0	0	0.6	0.2	1.3	0.3	0
BUR 10	[33]	2.2	0.5	0.1	2	13.2	3.7	3.4	0.4	0.9	4.6	0.7	0.2	4.9	30.1	9.2	6	2.5	0.8	0.4	0	0	0.3	0	0	1.8	0.7	0	0.6	0.2	2.1	0.4	0
MNG11 1854m	[33]	7.9	0.1	0.09	0.1	0.9	1	0.5	0	0.1	0.2	0	0	0.2	0.5	0	0.5	5.9	0	0	0	0.1	0	0.7	0.5	20.3	0	0	0.9	0	1.6	0.3	0
BUR 12	[33]	0	0.4	0	0.3	6.6	0.6	0.5	0.4	0.3	4.2	5.3	0.2	0.2	3.6	6.1	1.1	0.2	0.1	0	6.3	0	0	4	0.2	3.1	0.4	0	7.4	1.5	0.8	0.2	0
BUR 1998	[31]	0	0.46	0.06	0	14.97	1.25	1.87	0	0.3	6.65	1.45	0.24	0.65	32.8	15.27	4.26	0.25	0.15	0	0.23	0.01	0.37	0	0	0.13	0.1	0	0.65	0.08	1.1	0	0.29
BUR2012	[32]	0	0.29	0.03	0.68	16.5	1.2	0.67	0.47	0.3	3.6	1.7	0.29	2.77	27.08	13.9	7.06	1.3	0.76	0.59	0.25	0.04	0.13	0.09	0	3.24	0	1.1	0.75	0.19	3.69	0	0.32
KAZ	[37]	0.3	0.5	0.3	0	24.7	0.8	0.3	0	1.1	2.3	2.2	0	4.2	0	8.9	0.7	1.2	0	0	0	0	0	0.2	0	0.4	0.3	0	0.2	0	0.2	0	0
CND	[39]	1.2	0	0	0.7	25.1	1.3	0.5	0	0	3.5	1.1	0	4.1	20.6	8.1	2.8	1.5	0.4	0	0	0.2	0	0	0	0	0.7	0	0	0.1	0	0	0
CHN, Hohhot	[40]	0	2.59	0	0	11.98	0.08	0	20.8	3.87	3.77	3.21	0	0	6.89	10.22	0.2	0.12	0.11	0	0	0	0	0	0	1.42	0	5.53	0.43	1.17	1.56	0	0.6
MNG	[38]	0	0.25	0	0	27.22	1.48	0.63	0	0.3	4.51	2.98	0.38	1.3	35.07	3.01	1.8	0.78	0.55	0	0	0.21	0.78	1	0.41	1.52	0	0	0.09	0.08	0	0.07	0
KRS eo	[34]	0.33	0.43	0.39	0.8	9	0.89	0	0.3	0.34	1.77	0.82	0.22	0	49.9	8.33	2.55	0.91	0.4	0.68	0.7	0.11	0	0.22	0.49	1.74	0.17	0.26	0.17	0.72	0.34	0.32	0.21
KRS1	[34]	0.42	0.47	0.68	0.9	16.7	1.13	0	0.42	0.54	0.85	0.38	0	0	54.7	3.91	0.84	0.68	1.26	0.91	0.28	0.3	0	0	0	0.17	0	0	0	0	0	0.16	0
KRS2	[34]	0.18	0.16	0.1	0.51	9.66	0.76	0	0.28	0.18	1.22	0.22	0	0	66.7	5.43	0.99	0.16	0.4	0.91	0.19	0.12	0	0	0	0.14	0	0	0	0	0	0.17	0
KRS3	[34]	0.15	0.23	0.16	0.26	3.01	0.35	0	0.27	0.11	1.85	0.84	0	0	73.3	8.86	1.29	0.32	0.15	0.3	0.43	0.1	0	0	0	0.62	0	0	0	0.12	0	0.3	0
KRS4	[34]	0	0.18	0.3	0.21	2.21	0.26	0	0.26	0.45	1.99	1.23	0.14	0	61.8	12.8	1.56	0.22	0	0	0.64	0	0	0	0.21	1.85	0	0.15	0	0.81	0.44	0.43	0
KRS5	[34]	0	0.13	0.29	0.34	4.06	0.7	0	0.22	0.23	1.85	1.3	0.68	0	46.1	11.7	2.46	0.91	0	0.68	0.98	0	0	0	0.66	3.79	0	1.1	0	1.42	0.87	0.99	0
BURi 17.09.2021	Present	0.312	0.338	0	0.403	3.272	0.896	0.636	0.597	0.338	3.384	7.401	0.27	0.142	14.995	8.298	3.211	0.056	0	0	0.524	0	0	1.101	0	2.698	0.854	0.611	2.178	0.293	6.347	0.474	0.866
BURroad 19.08.2021	Present	0.386	0.321	0	0.21	1.281	0.411	0.279	0	0.321	2.163	0.424	0	0	0.604	0.714	0.563	0	0	0	0	0	0	0.165	0.692	13.967	5.334	2.678	6.943	3.173	9.893	0.67	6.727
BURroad 17.09.2021	Present	0.222	0.777	0.038	1.705	4.679	3.537	0.847	0.755	0.777	11.402	1.551	0.121	0.221	22.951	14.52	5.427	0.056	0	0	0.515	0	0.252	0.54	0.157	4.083	1.078	0.65	2.541	0.906	3.638	0.36	0.748
OLNsh 05.08.2021	Present	0.31	0.593	0.031	0.955	0	1.606	0.775	1.466	0.593	6.192	3.15	0.31	0.221	11.131	12.988	6.571	0.149	0.1	0.538	1.676	0	0.316	0.846	0.233	5.345	2.18	1.443	3.029	0.677	7.342	0.67	2.168
BURhill 19.08.2021	Present	0.094	0.748	0.099	1.633	12.562	3.031	1.174	0.922	0.748	11.819	4.589	0.172	0.131	23.203	9.731	4.146	0.077	0.201	0	0	0	1.294	0.369	0.032	1.931	0.397	0.647	1.697	0	4.415	0.18	0.787
BURi 20.08.2021	Present	0	0.229	0	0.335	6.326	0.726	0.709	0.285	0.229	3.274	2.811	0.271	0.662	19.653	11.137	6.855	0.427	0.169	0.296	4.27	0	0.04	1.03	0.152	1.747	0.351	0.609	2.054	0.156	6.644	0.4	0.431
BURhill 27.07.2021	Present	0	0.39	0.032	0.648	3.188	1.267	0.745	0.346	0.39	4.586	0.826	0.081	10.085	7.616	4.705	5.511	0.103	0	0.198	0.166	0	0	0.724	0.747	7.387	1.281	2.011	4.21	2.904	9.34	0.823	0.693
BURi 27.07.2021	Present	0	0.265	0	0.422	5.109	0.952	0.508	0.438	0.265	6.422	2.601	0.186	0.125	23.455	10.017	6.001	0.052	0	0	0.315	0	0.179	0.388	0.216	2.916	0.877	1.586	1.908	0.506	7.947	0.638	1.511
MNG15-17	Present	0.41	0	0	1.06	9.52	1.67	1.19	0	0	3.6	1.25	0	1.81	14.03	7.71	1.13	0.55	0.29	0.48	1.4	0	0	0	0.24	7.68	0.22	2.42	3.23	2.36	3.29	0.43	0
MNG 15-48 1327 m	Present	1.34	3.38	0	1.88	22.88	3.29	1.84	0	0.73	3.93	2.81	0	2.22	9.85	0.81	0.55	0	0.6	0	0	0.25	0.44	1.17	0	3.9	0	1.3	2.47	0.66	8.21	0	2.03
CHN, 2016	Present	0	0.631	0	0.182	1.282	0.522	0.268	0	0	0.688	0.408	0	0	0.24	0	0.159	0.305	3.528	0	0	0	0	0.262	0	0	0	0	0	17.775	0	0	0

## Sheet: Table S7
Table S7. Content of acyclic and cyclic sesquiterpenoids according to biogenetic trees
Sample code	Referens	Types of sesquiterpenes
		dr bisabolane	dr germacane	dr humulane	acyclic sesquitrp
ALT1road	[24]	0	10.3	1.4	0.9
RALT2	[24]	0.2	3.2	0.4	0
RALT3	[24]	0	3.2	0.2	0
ALT4	[24]	0.4	11.6	0.6	0.3
RALT5	[24]	0.5	20.8	0.6	0
RALTA6	[24]	0.1	6.5	0.3	0
RALTA7	[24]	0.2	6.6	0.3	0.1
RALT8	[24]	0.7	13.6	0.4	0.1
ALT9	[24]	1.1	25.4	0.8	0.3
ALT10	[24]	0.3	9.5	0.2	0.1
TUVA11	[24]	1.8	7.4	0.8	0.5
TUVA12	[24]	1	16.3	2.6	0.1
TUVA13	[24]	1.5	10.5	0.5	0
HAKASSIA14	[24]	0.1	5	0.1	0
KAZ15	[24]	0.2	2.8	0.4	0
BUR AF1	[25]	0	3.953	0.771	0.905
ZAB AF3-2	[25]	6.396	27.785	15.113	1.268
BUR AF4	[25]	0.129	6.829	1.645	0.148
BUR AF5	[25]	0.478	8.522	3.04	0
CHN 2014281	[25]	45.91	10.002	0.58	1.324
CHN 2014097	[25]	8.701	4.72	0.738	0.977
BUR AF21	[25]	0.289	2.217	0.353	0
CHN 2014025	[25]	11.666	8.114	0.938	5.254
BUR 15-9	[25]	0	1.38	1	0
BUR 15-18	[25]	0.7	15.71	7	0.67
BUR 15-32	[25]	0	5.46	3	1.63
BUR 15-31	[25]	0.55	8.9	2.55	4.03
BUR 15-33	[25]	2.81	29.2	9.08	3.38
BUR 15-37	[25]	0.57	8.06	3.79	1.53
BUR 15-43	[25]	0	5	0.92	0
BUR 15-44	[25]	0.49	10.61	3.51	3.06
BURi 12.08.2016	Present	0.22	13.979	2.093	0.62
BUR 1343 m 17.08.2016	Present	8.565	33.404	7.061	21.785
BURss 24.08.2016	Present	2.582	19.883	5.889	13.726
BURs 24.08.2016	Present	3.098	12.055	2.452	0.124
BURi 30.08.2017	Present	0.24	6.801	1.647	0.163
BURs 30.08.2017	Present	0	3.578	1.115	0
BURe 24.08.2017	Present	2.832	18.699	5.203	0.595
BUR 25.08.2020	Present	1.27	23.045	6.053	1.54
BURi 26.08.2020	Present	1.064	18.488	3.762	1.131
BURi 08.08.2020	Present	0.554	11.714	3.422	0.336
BURi 22.08.2018	Present	0	11.265	2.045	1.136
OLNp 05.08.2017	Present	1.382	13.428	3.244	1.234
OLNs 05.08.2017	Present	0.831	14.32	3.543	1.767
BUR 08.07.2017	Present	3.161	7.814	6.25	1.262
BURi 01.07.2017	Present	0.295	8.057	2.443	0.225
BUR 31.08.2017	Present	0.652	7.379	2.318	0.472
BUR 12.08.2017	Present	0.193	9.297	2.434	0.65
BURe 25.08.2016	Present	5.667	18.532	10.595	1.237
BUR 1	[33]	0	7.3	2.1	1.4
BUR 2	[33]	0	3.6	1.2	0.2
BUR 3	[33]	0	3.8	1.5	0.2
BUR 4	[33]	0.4	2.5	2	0.1
BUR 5	[33]	0.5	6.5	1.6	0.9
BUR 6	[33]	0	8.9	0.9	0
BUR 7	[33]	0	7.5	2	0.5
MHG8	[33]	0	5.3	2.5	0.5
BUR 9	[33]	0.4	3.5	1.6	0.2
BUR 10	[33]	0.3	6.5	1.2	0
MNG11 1854m	[33]	0	24.4	3.7	5.2
BUR 12	[33]	2.3	9.7	14.1	4
BUR 1998	[31]	0	1.62	0.73	0
BUR2012	[32]	0	9.17	1.84	0.2
KAZ	[37]	0	0.9	0.2	0.2
CND	[39]	0	0.7	0.1	0
CHN, Hohhot	[40]	0	4.85	1.17	0
MNG	[38]	0	4.74	0.58	1.12
KRS eo	[34]	1.77	6.35	2.12	0.22
KRS1	[34]	0	0.33	0	0
KRS2	[34]	0	0.65	0	0
KRS3	[34]	0.32	1.36	0.83	0
KRS4	[34]	1.42	4.27	2.12	0
KRS5	[34]	1.93	10.34	3.42	0
BURi 17.09.2021	Present	0	21.732	7.213	1.101
BURroad 19.08.2021	Present	2.196	54.253	15.343	0.165
BURroad 17.09.2021	Present	0.587	16.019	5.804	0.54
OLNsh 05.08.2021	Present	0.748	24.865	5.233	0.846
BURhill 19.08.2021	Present	0.16	8.259	1.808	0.369
BURi 20.08.2021	Present	0.167	14.347	5.211	1.03
BURhill 27.07.2021	Present	2.367	25.282	16.217	0.724
BURi 27.07.2021	Present	0	22.589	5.856	0.388
MNG15-17	Present	0.7	15.71	7	0.67
MNG 15-48 1327 m	Present	0	23.65	19.22	1.17
CHN, 2016	Present	13.264	0.804	34.215	4.126
